# Supplementary material for: Radiomics combined with clinical features in distinguishing non-calcifying tuberculosis granuloma and lung adenocarcinoma in small pulmonary nodules
Source: PeerJ. 2022 Oct 19;10:e14127. doi: 10.7717/peerj.14127 (PMC9587713; doi:10.7717/peerj.14127)
Supplement: Data S1 — 280 lesion sites were analyzed and data was obtained through feature extraction [file peerj-10-14127-s001.csv]

	label	original_firstorder_10Percentile	original_firstorder_90Percentile	original_firstorder_Energy	original_firstorder_Entropy	original_firstorder_InterquartileRange	original_firstorder_Kurtosis	original_firstorder_Maximum	original_firstorder_Mean	original_firstorder_MeanAbsoluteDeviation	original_firstorder_Median	original_firstorder_Minimum	original_firstorder_Range	original_firstorder_RobustMeanAbsoluteDeviation	original_firstorder_RootMeanSquared	original_firstorder_Skewness	original_firstorder_TotalEnergy	original_firstorder_Uniformity	original_firstorder_Variance	original_glcm_Autocorrelation	original_glcm_ClusterProminence	original_glcm_ClusterShade	original_glcm_ClusterTendency	original_glcm_Contrast	original_glcm_Correlation	original_glcm_DifferenceAverage	original_glcm_DifferenceEntropy	original_glcm_DifferenceVariance	original_glcm_Id	original_glcm_Idm	original_glcm_Idmn	original_glcm_Idn	original_glcm_Imc1	original_glcm_Imc2	original_glcm_InverseVariance	original_glcm_JointAverage	original_glcm_JointEnergy	original_glcm_JointEntropy	original_glcm_MCC	original_glcm_MaximumProbability	original_glcm_SumAverage	original_glcm_SumEntropy	original_glcm_SumSquares	original_gldm_DependenceEntropy	original_gldm_DependenceNonUniformity	original_gldm_DependenceNonUniformityNormalized	original_gldm_DependenceVariance	original_gldm_GrayLevelNonUniformity	original_gldm_GrayLevelVariance
a1	0	51.72464371	67.46692657	110491829.2	7.063556064	7.730583191	7.315047414	74.52597046	62.16526241	5.508508578	65.65531921	20.11513901	54.41083145	3.536072854	62.58846938	-1.929513745	110491829.2	0.016552809	52.79664854	189263.1841	1527239726	-3276136.649	13912.06623	1097.742355	0.849278609	19.22942548	5.475313749	716.4016157	0.231159205	0.167365628	0.996417658	0.967922382	-0.271666988	0.985814903	0.155642054	431.3412059	0.001761557	11.75030009	0.947058604	0.011347793	862.6824118	7.855960609	3752.452146	8.932008388	7477.804864	0.265113978	6.299286211	466.8885344	5280.721414
a2	0	51.83483887	68.40703583	129759174.8	7.558895352	7.351573944	8.15305236	87.72049713	63.04416036	5.829453412	66.10188293	11.65037823	76.0701189	3.434013274	63.55565939	-1.821705527	129759174.8	0.010742235	64.7556855	276349.2326	3790593075	-5511303.143	19290.42668	1267.52953	0.874093209	20.46025059	5.584258898	834.4255508	0.212446886	0.146274757	0.997859719	0.975095664	-0.29971639	0.993137335	0.140567763	521.3834606	0.000826508	12.48030616	0.992433174	0.005852516	1042.766921	8.382322433	5139.489052	9.416967761	9208.824617	0.286664943	4.343722168	345.0835512	6475.186394
a3	0	41.85258102	67.16461945	50115035.19	8.05752355	14.53562546	5.722818224	73.55528259	56.98407961	9.21037729	61.14987564	11.2776413	62.2776413	6.06657491	58.27141357	-1.67729536	50115035.19	0.006639094	148.3723103	241585.1846	8294489534	-11110374.1	33842.69826	1491.152895	0.898898959	25.79307654	6.028820474	806.3079609	0.163691401	0.106639374	0.996243841	0.962069903	-0.34860938	0.997405837	0.101940202	483.1040707	0.000517255	12.77440973	0.989174787	0.004458513	966.2081413	8.772050562	8833.46279	9.399268594	5961.874856	0.403948428	3.534002955	97.98638119	14838.53132
a4	0	59.0345192	73.92551422	111073879.5	6.910207521	4.831298828	6.9696707	78.55826569	69.36316588	4.834432197	72.33714294	27.73033905	50.82792664	2.625682795	69.68886534	-2.071032446	111073879.5	0.015874033	45.28917088	182638.442	1201154327	-3044688.629	12636.01765	1279.675701	0.813368112	19.09131031	5.406365201	901.1045544	0.226256739	0.156367646	0.995295215	0.966619517	-0.264343474	0.983245977	0.149025015	424.0257073	0.001142925	11.64967191	0.902731883	0.006624437	848.0514145	7.751706373	3478.923337	8.853278074	5942.216038	0.259814439	4.161713965	363.0550042	4527.379025
a5	0	50.66373596	67.62637329	183604262.5	7.255390816	7.534797668	6.42959841	75.78388214	62.08133216	5.726564973	65.75823975	16.81318665	58.9706955	3.609444167	62.53040021	-1.815612083	183604262.5	0.012738529	55.95914745	216476.7851	2405092641	-4683325.077	17332.88408	972.3289274	0.891769504	18.53499411	5.457535206	614.4043339	0.214140057	0.146043954	0.997261763	0.971065775	-0.260010008	0.985428452	0.140788192	460.8510327	0.000896078	12.29710354	0.97818451	0.005461142	921.7020653	8.115483281	4576.303251	9.113158579	12939.13118	0.275552765	3.983002615	598.1631067	5596.261418
a6	0	44.29636002	67.09870148	18991119.21	8.145084987	13.89323044	2.411100672	69.90227509	56.84555746	7.385637641	58.37649536	31.15074539	38.75152969	5.667037642	57.51505064	-0.577056134	18991119.21	0.004149782	76.56364774	79881.03387	1516497578	-2523943.592	23627.41403	2313.887425	0.820257407	35.38578275	6.522972235	1024.236608	0.089861217	0.041468097	0.9855656	0.921585442	-0.400512338	0.999166707	0.042056661	273.0294381	0.000163817	12.79894689	0.929702965	0.000991281	546.0588762	8.966584783	6485.325363	8.926783792	3534.647448	0.615684976	0.468083743	23.82389828	7657.147074
a7	0	66.81000214	110.3937531	24534362.62	8.908313265	25.18125153	2.454038763	116.875	91.1985113	13.57758864	94.13749695	43.03125	73.84375	10.25855001	92.63611053	-0.586437677	24534362.62	0.002411706	264.2805107	277511.8535	22449949771	-19987197.08	90748.83245	4413.350778	0.905629523	51.76118283	6.934556452	1601.22369	0.062314993	0.02596285	0.992115714	0.937022734	-0.621996584	0.999991186	0.025125605	505.8569855	0.000230858	12.12952496	0.993260289	0.000953994	1011.713971	9.62156655	23790.54581	9.36006427	1993.391745	0.697233909	0.258879717	6.895068206	26428.93586
a8	0	55.45387268	69.69372559	117928967.6	7.261258109	4.642063141	6.848381084	81.98892975	65.19498672	4.785962669	67.62361908	20.19926262	61.78966713	2.486860117	65.5425378	-1.78831649	117928967.6	0.013166693	45.43796776	212702.0981	1216900492	-2611446.547	12576.588	1426.060587	0.79217563	21.24211696	5.619563728	956.1234145	0.201710587	0.133104773	0.996400589	0.968888552	-0.266828162	0.986791579	0.127874091	458.1619725	0.000799815	12.21511302	0.903007708	0.004500768	916.3239449	8.078618781	3500.662148	9.055075454	8098.900335	0.295020411	3.29407927	361.4520618	4544.215745
a9	0	50.38959503	68.39032745	74181535.08	7.567899876	9.342941284	4.32345704	72.31436157	62.0681884	6.001406519	65.27601624	25.2259407	47.08842087	4.135587165	62.52053518	-1.364831105	74181535.08	0.008692595	56.35730745	147089.4116	1335174250	-3127852.386	16631.11271	1239.138734	0.859526434	21.70224191	5.737931398	754.2335501	0.185487882	0.12005542	0.994632613	0.958778506	-0.299461854	0.993425039	0.11698165	378.4688791	0.000506835	12.55140005	0.94962096	0.003787733	756.9377583	8.421285877	4467.56286	9.194035401	6320.430815	0.333039879	2.937616803	164.9680683	5636.508947
a10	0	40.30624771	67.0973053	10487122.82	8.261418464	16.43739319	2.373586922	68.89849091	54.63268299	8.56874806	55.79896164	21.09780121	47.8006897	6.644249604	55.56232413	-0.497277667	10487122.82	0.003893113	102.4418123	133486.0073	2708582223	-3587673.647	32401.38823	2550.982416	0.852130012	37.23068963	6.55718375	1119.093255	0.094863155	0.048084359	0.989318558	0.931671629	-0.502219911	0.999853127	0.046759391	354.9751455	0.000258731	12.14555007	0.98350145	0.001850291	709.950291	9.044516425	8738.092662	8.987406812	1984.648513	0.584235653	0.79335305	13.22490433	10243.22707
a11	0	27.86955452	68.51800537	15728205.16	8.749814647	23.66343307	2.375734062	70.57290649	51.21027659	12.70294482	54.06950378	11.23772335	59.33518314	9.762778011	53.38378782	-0.636321765	15728205.16	0.002921828	227.336373	194838.2718	16672657834	-17461918.69	79445.5926	3553.706862	0.913013654	44.83872078	6.796631141	1456.48233	0.08176156	0.03993814	0.990259768	0.933138945	-0.510444516	0.999924167	0.039526912	419.3300416	0.000168979	12.85484188	0.966468168	0.001757113	838.6600831	9.593291328	20749.82487	9.389081905	3565.462765	0.646034203	0.795075314	16.12556623	22733.74942
a12	0	48.52036667	73.91984558	66885904.06	8.255273151	15.547966	2.579122608	79.81734467	62.99005826	8.135725483	64.8055191	27.87910652	51.93823814	6.215122145	63.73623908	-0.674991473	66885904.06	0.004110382	94.56073336	140669.3712	2376789265	-3587985.69	29397.7413	2915.077423	0.818213599	37.48566326	6.60863613	1458.934825	0.105486744	0.055212913	0.989777079	0.937001333	-0.310118127	0.996633535	0.05367264	366.1173768	0.000129313	13.72309268	0.903041238	0.001288459	732.2347536	9.131094284	8078.204682	9.246553018	8982.875372	0.545573967	0.999450494	67.67743699	9455.547228
a13	0	48.66935349	67.73826599	83881646.77	7.700519949	10.84310913	3.304138224	82.25806427	60.79333823	6.363290333	63.62536621	29.78738976	52.47067451	4.62090442	61.28718363	-1.029846682	83881646.77	0.007862997	60.2889042	107345.6381	1112828557	-2547384.431	17659.69638	1725.481281	0.820121681	26.75192938	6.092804266	989.134182	0.152426084	0.092241344	0.993987947	0.954468422	-0.26914531	0.990479114	0.090057659	321.4953504	0.000415483	12.99801251	0.891183962	0.0036099	642.9907007	8.533445962	4846.294416	9.072290963	9150.330647	0.40974076	2.177803898	175.5964535	6030.363639
a14	0	37.67760086	66.98939514	38618298.82	8.557002218	18.36704636	2.011491349	72.77626801	51.94894017	9.260339994	51.70449066	22.95880699	49.81746101	7.251976986	53.07351384	-0.087954278	38618298.82	0.002935092	118.1054868	101613.2654	3732875874	-1340141.61	43243.99621	2155.20512	0.904988055	34.68199442	6.507340576	907.3089464	0.086613932	0.039220686	0.991626966	0.937936186	-0.355360656	0.998805109	0.038574658	302.2199238	7.23E-05	13.99537154	0.924120857	0.000635609	604.4398475	9.525801608	11349.80033	9.429703952	8277.56353	0.603761016	0.45526766	40.2401167	11809.9419
a15	0	43.61759567	67.8704834	12122823.01	8.00550656	15.88658142	2.150678784	69.43721008	57.51536417	8.043561117	59.47284317	31.02113533	38.41607475	6.425391903	58.26489352	-0.566434923	12122823.01	0.005096674	86.7807016	85171.91097	1593151327	-2778635.463	25920.36683	2870.396184	0.798588601	38.11307301	6.563027641	1370.205656	0.111235379	0.062619235	0.98199599	0.916510537	-0.464221506	0.999648325	0.062665647	281.7804838	0.000325726	12.03950139	0.876418036	0.002602398	563.5609675	8.780262235	7197.690754	8.860268791	1920.779894	0.537882916	1.206770744	18.20022403	8677.762153
a16	0	49.14386749	67.58060455	29109230.84	7.690475743	10.90009689	3.479200462	77.2972641	60.6704691	6.248025788	63.34513855	26.59623909	50.70102501	4.580287256	61.14460804	-1.040820982	29109230.84	0.007929359	57.75727173	129055.7971	1059031792	-2399696.323	16264.54933	1989.328218	0.779779546	29.01728589	6.187680623	1123.385297	0.152173504	0.095289125	0.992609678	0.949389273	-0.357446104	0.997454845	0.092499758	354.2355526	0.000535749	12.27592757	0.951164805	0.005363927	708.4711052	8.46386354	4563.469387	8.942407668	3351.460827	0.430447062	2.716389267	61.73799127	5775.322826
a17	0	35.21755219	62.51894379	12872629.47	8.482290157	15.95697784	2.305927159	68.81446838	49.16981966	8.568968492	49.80322647	18.57492065	50.23954773	6.485359198	50.22018422	-0.289319421	12872629.47	0.003198518	104.3957383	111909.6453	3136045646	-2837194.335	35023.90553	3815.857184	0.803505471	48.08573717	6.905131673	1422.480143	0.062043325	0.024968574	0.985664963	0.917131764	-0.468556829	0.999810666	0.024270729	322.6468267	0.000140021	12.87796554	0.930286862	0.000648266	645.2936533	9.344339652	9709.940678	9.042656115	3605.368339	0.706380944	0.229260074	16.32523511	10441.98862
a18	0	46.51984024	68.98427582	36242088.35	7.993877222	14.19141388	2.441843461	70.44796753	59.18422959	7.317750592	60.77489471	30.48290443	39.9650631	5.712724083	59.81091545	-0.63031225	36242088.35	0.005100833	74.57257534	96135.94051	1373229954	-2386390.981	22958.68627	2105.43978	0.830348426	32.48546219	6.397586206	1015.70705	0.117477507	0.065538962	0.987593034	0.929802914	-0.336876796	0.99736499	0.063986151	301.5233732	0.000235808	13.03729857	0.891034135	0.002561374	603.0467464	8.840781528	6266.031511	9.025457129	5190.634784	0.512351672	1.446185695	51.67653736	7457.095924
a19	0	49.19413757	67.3150177	127325659.6	7.122815472	8.032966614	4.359968993	76.78022003	61.8681979	6.015032499	65.9450531	27.27472496	49.50549507	3.905902161	62.33324647	-1.500270181	127325659.6	0.015963679	57.75970423	130545.7841	1389307676	-3532166.583	16738.21002	1358.409168	0.84768515	20.98484517	5.528328757	905.15974	0.22672855	0.161318188	0.994698357	0.962364426	-0.273635752	0.987320049	0.152332984	355.9470801	0.001394385	11.94609363	0.900718164	0.008279364	711.8941602	7.959349415	4524.154797	9.03182812	8434.988892	0.257399722	5.245551558	523.1297528	5776.849299
a20	0	50.14044952	67.58060455	213106233.9	6.909285269	7.100631714	4.985637323	74.80581665	62.48331547	5.795763977	66.45944977	22.42305756	52.38275909	3.629082388	62.92718941	-1.666626597	213106233.9	0.019565818	55.66645554	171535.2608	1460461209	-3660232.467	16004.25369	1196.051539	0.859094657	18.81740586	5.305899279	833.2533301	0.253037696	0.186956562	0.995816437	0.967861656	-0.258673417	0.982359761	0.175971274	409.6720937	0.001992504	11.67269839	0.958847576	0.010838396	819.3441875	7.753695399	4300.076308	8.982152778	12064.03153	0.224167671	6.527600791	1052.973614	5566.126979
a21	0	40.6007309	67.12820435	15047921.57	8.322360511	16.377285	3.286844298	70.24176025	55.6139787	8.835289383	57.91208649	17.24908447	52.99267578	6.616437525	56.63769143	-0.880426464	15047921.57	0.003965785	114.9134638	169653.4535	5765649035	-8109142.306	37210.26608	2729.186505	0.862202939	38.45145957	6.610255521	1195.082991	0.091386766	0.044852374	0.99065567	0.935850777	-0.46052242	0.999726626	0.043956861	401.2785856	0.000192729	12.57803801	0.980199279	0.001316147	802.5571711	9.109558651	9984.863146	9.102354383	2758.455553	0.588031455	0.683061734	18.60349606	11490.35769
a22	0	47.68394089	69.12612915	72844945.2	7.744391192	12.77805328	3.54779548	80.28354645	61.17774291	7.307591827	64.82522583	17.26594925	63.0175972	5.420719991	61.8099692	-1.123329578	72844945.2	0.007870464	77.75606409	210031.8595	2327218303	-4645175.501	23703.51319	1662.275324	0.867333008	26.0134067	5.991425087	965.1360906	0.170075847	0.109663758	0.99592378	0.962442791	-0.310673813	0.995032995	0.105494326	452.2352237	0.000511076	12.76103331	0.988193916	0.004698245	904.4704474	8.583932476	6341.447128	9.215939768	7077.950962	0.371214715	3.265465106	150.0661352	7777.332589
a23	0	47.63736343	67.50183105	24707622.72	7.781962432	12.39194107	2.897835896	69.18315125	59.47475089	6.609401891	61.71062088	30.38827896	38.79487228	5.061962851	59.9922582	-0.86204124	24707622.72	0.006295824	61.82505046	96974.02414	1167932563	-2542520.596	18889.3926	1410.526121	0.859648111	26.16395917	6.070851863	700.950308	0.137132289	0.078830355	0.991043434	0.94062961	-0.367820854	0.99806964	0.077069904	304.302528	0.000333621	12.41264388	0.958219003	0.00273808	608.605056	8.601118001	5074.979681	8.959683857	3065.33008	0.446515671	1.531811266	43.2208303	6182.743048
a24	0	49.33533173	68.95599365	69287338.99	7.305780237	9.913204193	4.201901936	71.13814545	62.61312752	6.641921945	67.02322388	23.50489044	47.633255	4.606600995	63.15053477	-1.40606925	69287338.99	0.0130559	67.58630369	166614.975	1915398721	-4253592.15	19250.83008	1754.896075	0.830481943	24.69288995	5.756224655	1128.525172	0.209001429	0.146188262	0.992652589	0.954657257	-0.310134872	0.993220982	0.139176134	402.7868009	0.001091615	11.97665756	0.989263981	0.006553807	805.5736018	8.135682113	5251.431539	9.01767251	5168.102797	0.297461885	4.696389107	226.833199	6758.626638
a25	0	49.27488327	72.24339294	19747598.17	8.009198031	14.01243973	2.497297228	74.16018677	62.57310683	7.453500778	64.77449799	34.43623734	39.72394943	5.765070613	63.18734168	-0.696061736	19747598.17	0.004895655	77.24644964	93101.84566	1530849871	-2856077.646	23326.18039	2472.686679	0.805520068	35.65350542	6.482396246	1137.37268	0.103366506	0.052693625	0.985279669	0.923184212	-0.414422489	0.999227957	0.0525338	296.4443181	0.000235685	12.45119667	0.914089422	0.001812825	592.8886362	8.817705992	6449.716767	8.893356838	2752.224424	0.556454594	0.818547388	24.21391023	7726.708594
a26	0	47.43152237	68.25821686	17926484.83	7.81217777	12.76269531	2.566614215	70.35358429	59.63363449	6.811058577	61.90861511	30.60507965	39.74850464	5.264022188	60.17292261	-0.752612558	17926484.83	0.006017158	64.61025299	97000.10293	985503673.8	-2131234.242	18739.33319	2118.41553	0.794664649	31.73749956	6.338080941	1082.562934	0.123199521	0.069102106	0.987400114	0.931206981	-0.398888729	0.998816429	0.067376733	304.6952273	0.000360144	12.2046105	0.93600431	0.003860866	609.3904546	8.600076929	5214.43718	8.805465926	2467.704504	0.49842547	1.452168639	29.79095132	6461.113419
a27	0	48.43192291	67.87949371	179075596.9	8.017884602	11.4067421	3.186472048	82.46516418	60.02728862	6.427353604	62.02028656	19.88389206	62.58127213	4.704882296	60.536771	-0.803804449	179075596.9	0.005161291	61.4252642	174498.2405	1143633712	-2061770.717	18382.64959	1992.58844	0.802824347	30.73355943	6.353708805	1018.876142	0.117526758	0.063044741	0.995061853	0.955418469	-0.208324352	0.979046081	0.062234977	412.7933769	0.000135799	14.08658907	0.974421353	0.001357062	825.5867538	8.892035447	5093.809507	9.184568472	24601.35522	0.503455545	1.121056276	252.2065077	6142.62562
a28	0	49.00732422	69.12088013	142884477.6	7.89539285	9.153846741	7.411659046	159.0402985	62.39289912	6.740390412	65.82051086	15.87912083	143.1611776	4.237070588	63.03513454	-0.870471316	142884477.6	0.007291065	80.55432585	230571.5299	3715783152	-4698500.129	23304.02438	1842.946077	0.851151899	25.8483719	5.99424948	1157.273763	0.164901153	0.101305359	0.999109383	0.982797073	-0.279699458	0.992571032	0.09942403	474.5570632	0.000331482	13.25796713	0.994569307	0.002400669	949.1141263	8.758087615	6286.742615	9.433959041	13219.09433	0.367605515	2.200748873	262.1867075	8055.770885
a29	0	35.24724808	49.38481216	622657.4522	7.03488321	8.060344696	2.286580093	53.44460678	42.3406292	4.430022426	42.21936798	28.68671989	24.75788689	3.299038923	42.66890935	0.00267134	622657.4522	0.008669334	27.90694435	24091.40367	126111027.7	-65217.28709	7280.812034	2871.433518	0.435110374	44.32749852	6.15076991	779.6247547	0.05708381	0.020769659	0.958250711	0.857447339	-0.717251735	0.999975572	0.01891797	151.5885926	0.002143669	8.889789456	0.965772674	0.004281731	303.1771852	7.286178324	2538.061388	7.249503357	256.754386	0.750743819	0.162203755	2.964912281	2790.936228
a30	0	28.48570061	46.49963379	3062293.064	7.9123193	10.09777451	2.379251322	57.59471893	37.65078982	5.566123508	37.71082687	21.50452232	36.09019661	4.1053936	38.25064486	0.015172303	3062293.064	0.004820975	45.52985751	31681.85978	563760215.8	-250096.883	15466.74309	1490.788243	0.824036887	30.6727504	6.209087564	517.885392	0.078946493	0.032015186	0.988952078	0.924815859	-0.529022828	0.999876383	0.032321104	167.8856665	0.000347257	11.55213197	0.910768992	0.00110711	335.771333	8.68541461	4239.382834	8.483406441	1405.143335	0.67135372	0.245023511	10.090301	4552.945467
a31	0	58.90842438	68.43589783	347879750.8	6.743532866	2.428573608	10.65879046	99.38461304	65.28305912	3.210602685	66.75457764	28.33333397	71.05127907	1.384251386	65.47583066	-2.127335129	347879750.8	0.017814671	25.20659285	141114.2056	708754031.8	-1574101.418	7421.941308	412.1844399	0.893299591	11.17652791	4.788750457	283.2276268	0.250845614	0.172278365	0.999193535	0.985029533	-0.239302673	0.973771271	0.165580547	373.3115398	0.00118851	11.56103923	0.956761899	0.005548475	746.6230795	7.598737288	1958.531437	8.982291167	17228.74498	0.212317859	3.972611564	1445.589259	2520.731918
a32	0	49.37739944	77.14344788	45281518.19	8.034844136	18.04443359	3.63027789	78.47229767	66.04115805	9.752042651	70.00959778	19.79292297	58.67937469	7.399016433	67.0805714	-1.077888775	45281518.19	0.007151478	138.3685036	241122.3512	9072746687	-12275099.41	44394.7726	2541.885863	0.890467197	33.5364449	6.344145415	1380.577757	0.150125544	0.096659549	0.99289804	0.949254527	-0.39432773	0.998909013	0.092086098	480.2607618	0.000536328	12.57554294	0.983916783	0.005440228	960.5215235	8.866870436	11734.16462	9.250550405	4362.617808	0.433530538	3.007173914	71.96531849	13839.02493
a33	0	47.29838562	67.86289978	71393251.97	7.590442074	10.78079224	3.542901544	73.15982056	60.83269652	6.814591826	64.934021	27.17008781	45.98973274	4.858334517	61.39741129	-1.227661771	71393251.97	0.008818436	69.02514655	126316.8428	1534174994	-3658378.096	19641.31547	1983.649958	0.814649591	26.76268738	5.951674618	1251.817931	0.18808	0.126728	0.991203434	0.949595893	-0.303306666	0.993908368	0.121246783	349.1403802	0.000557264	12.55267896	0.92465453	0.004126348	698.2807603	8.442277898	5406.241358	9.240902322	6240.600612	0.329510566	3.865013768	167.0123555	6903.321473
a34	0	43.62710724	64.8366272	1996726.474	7.800840101	11.80036545	2.289638604	68.31135559	54.1333451	6.578160329	54.11355209	33.81318665	34.49816895	4.877381557	54.71373607	-0.151333458	1996726.474	0.005190059	63.17386265	53195.91818	1113090788	-1144875.694	20876.84878	3069.002768	0.742649902	43.87128372	6.517211435	1081.662332	0.065388273	0.02642048	0.976094445	0.893769487	-0.71508023	0.999991842	0.025905915	220.7532069	0.00105559	9.913683978	0.989977055	0.002204164	441.5064138	8.143501119	5986.462888	8.080523439	480.7511244	0.720766304	0.233037904	3.461769115	6316.963292
a35	0	46.63569641	67.70904541	16101441.01	7.904789685	12.40708923	2.54931739	69.39241791	58.6534972	6.677243459	60.47677231	32.42053604	36.97188187	5.080720945	59.18918536	-0.694747402	16101441.01	0.005161809	63.1269291	80216.26771	986577863.6	-1946958.122	19004.6509	1979.330254	0.809691584	31.82113442	6.351523917	928.6686875	0.10937159	0.057327212	0.98636604	0.925846441	-0.409219719	0.999103461	0.056097951	275.5986709	0.000267361	12.33676595	0.925714575	0.003206374	551.1973418	8.732383302	5245.995289	8.793023973	2475.974326	0.538723744	1.103785143	23.72367276	6312.351471
a36	0	42.39547348	67.23069	16924412.78	8.03603018	16.05509186	2.264616815	68.7358551	56.85720803	8.178617049	59.07771683	28.78627586	39.94957924	6.504279057	57.64610473	-0.626636359	16924412.78	0.005149266	90.33128556	95020.26949	1876656384	-3297337.235	26951.87448	2799.448082	0.810127389	37.39073695	6.551934107	1355.916346	0.111206471	0.061332496	0.983740444	0.920800177	-0.424515694	0.999353452	0.059201575	298.2862728	0.000285752	12.39342271	0.935742962	0.002695702	596.5725456	8.844788812	7437.83064	8.955706601	2700.984685	0.530332748	1.329127357	26.22521107	9033.996962
a37	0	43.53810501	67.14459991	13325318.38	8.107367241	14.69956207	2.670435599	75.11724854	57.13434594	7.743496586	59.10967255	27.21910095	47.89814758	5.917390627	57.87705277	-0.700945485	13325318.38	0.0049728	85.41975172	104724.8944	2201145972	-3759830.56	26470.98679	2480.31207	0.827134757	35.67454414	6.512995744	1169.468095	0.103532068	0.054873837	0.989717142	0.934708303	-0.464923094	0.999683387	0.054422771	314.1978693	0.000309984	12.18374409	0.971109051	0.003567175	628.3957386	8.852379569	7237.824715	8.910783347	2296.71644	0.57735456	1.130229586	19.7817999	8541.854212
a38	0	48.02271652	67.02002716	45126327.51	7.581095231	9.467510223	3.99294736	79.41500092	60.60164652	6.259810203	63.90571594	26.84538269	52.56961823	4.268845277	61.10709923	-1.291622596	45126327.51	0.009073168	61.51801564	124938.3937	1436620978	-3350579.991	17920.28257	1603.032882	0.833595319	25.02243149	5.942849091	957.9144484	0.171741745	0.109435902	0.994423242	0.957463933	-0.320844058	0.995273811	0.104431518	347.6439296	0.000534479	12.38748035	0.972416689	0.004308571	695.2878592	8.395148151	4880.828863	9.111796358	4372.361854	0.361800733	2.931504176	109.6492346	6151.468769
s39	0	49.57639694	67.87095642	69790186.84	7.486037752	10.36484146	3.287808507	74.61434937	61.31263213	6.113607545	64.37438965	29.59598351	45.01836586	4.489008776	61.75661763	-1.107315741	69790186.84	0.009516347	54.64096175	111640.88	955506647.5	-2464538.353	16089.05325	1417.126392	0.8365208	23.71610106	5.876387489	840.1611026	0.176668056	0.113991031	0.99333854	0.953403053	-0.285092181	0.991514993	0.109870064	328.5881436	0.00062226	12.51695934	0.933454436	0.004644078	657.1762873	8.327152143	4376.544912	9.011962427	6392.456473	0.349333651	2.999562719	174.1396251	5462.442003
a40	0	54.51448822	74.48316193	43462765.02	7.773862715	11.38214493	3.651385569	76.74627686	66.72382541	6.556005767	69.42443085	31.6836338	45.06264305	4.737056168	67.20877809	-1.128830727	43462765.02	0.006476532	64.95097503	136395.8048	1445083922	-3149703.291	18961.6441	1662.62294	0.83708424	26.93788919	6.115223719	915.4921157	0.142413675	0.082517547	0.992211771	0.947256779	-0.334169239	0.996686051	0.081039385	363.4102265	0.000298393	12.63938351	0.977186282	0.002177035	726.8204531	8.605321056	5156.06676	9.00815124	4152.912076	0.431605911	1.500443214	62.31718977	6492.625161
a41	0	47.21299362	68.14118195	72909067.98	7.812535408	12.33267975	3.057727215	77.23497772	60.56640123	7.06971948	64.0302887	26.84538269	50.38959503	5.261984989	61.15460333	-0.986868352	72909067.98	0.007356827	71.59655038	126799.7238	1567459919	-3426163.477	21646.76176	1715.534479	0.851882986	26.97991808	6.090161783	967.2735033	0.158691869	0.099735622	0.99351057	0.952321679	-0.299860317	0.994488295	0.097272007	349.0186464	0.000408851	12.96117343	0.939810369	0.003176996	698.0372927	8.666019279	5840.574061	9.20266733	7766.904283	0.398404939	2.527416539	143.4213388	7160.099273
a42	0	52.05860901	68.03113556	132975882.8	7.357507562	7.161170959	5.167857886	78.58608246	63.04853385	5.42860317	66.19413757	17.87179565	60.7142868	3.405803163	63.44431495	-1.464023475	132975882.8	0.012318339	50.06347883	216125.4272	1142671746	-2529773.155	13951.41933	1872.613147	0.760713979	24.90040027	5.828714307	1229.933468	0.200123623	0.137002014	0.995136283	0.963344655	-0.25690169	0.985693054	0.130961257	461.6315501	0.000872734	12.46355622	0.91107383	0.00550889	923.2631003	8.19012235	3956.00812	9.094171771	10330.60019	0.312707355	4.157482316	406.9486621	5006.675648
a43	0	33.06593323	66.13186646	73123451.2	8.620815109	18.30769348	2.577570057	70.30403137	51.43648972	10.10266858	53.61538315	10.58608055	59.71795082	7.553965766	52.86496764	-0.645130085	73123451.2	0.003070436	148.9923297	194110.1903	7881300183	-9496734.945	51309.6257	3267.749868	0.879922466	39.94932009	6.724481004	1620.909685	0.100532295	0.05437771	0.991281625	0.940984025	-0.311322618	0.997385405	0.052756889	426.7210083	9.57E-05	14.35812124	0.919479723	0.002065987	853.4420167	9.538456663	13644.34389	9.57290411	15335.35773	0.586101958	1.477160493	80.33797057	14899.78754
a44	0	48.42382431	74.04781342	16760425.56	8.222045608	15.42949677	2.444712452	75.83873749	62.128616	8.106250785	63.37115097	30.17017746	45.66856003	6.262634382	62.87233539	-0.522737146	16760425.56	0.004021226	92.96563094	119840.1792	2204598388	-2929313.704	29027.51851	2897.731174	0.817453444	39.77651059	6.670667019	1272.802049	0.086916953	0.041993071	0.986879802	0.924607262	-0.458107569	0.99969417	0.041465713	336.6024837	0.000210025	12.46623187	0.959366899	0.001780209	673.2049674	9.036371502	7981.31242	8.930551049	2599.593396	0.61311165	0.65503293	17.05	9296.2081
a45	0	53.77231979	73.5267868	451691918.1	7.678210105	8.169647217	4.664073571	89.0625	66.76899779	6.235463753	70.2455368	26.3169651	62.7455349	3.896402909	67.25647124	-1.516919492	451691918.1	0.007909761	65.33385769	175233.077	1990436733	-4419942.907	19910.78146	1190.468482	0.884372155	19.40571933	5.48653121	788.6137863	0.214239665	0.144678894	0.997063186	0.971734234	-0.272256958	0.990238329	0.137414523	412.9764695	0.000461035	13.0106376	0.944918113	0.004139281	825.952939	8.598551378	5275.312487	9.612243044	27136.06043	0.271751927	4.021120651	789.8370854	6532.041645
a46	0	56.49326706	68.30379791	137076402	7.003729014	4.556915283	6.659901345	84.33415222	64.40953071	3.998398195	66.66829681	34.83231354	49.50183868	2.24074997	64.64739759	-1.846280701	137076402	0.014277169	30.69836863	92986.85129	537914582.2	-1535624.345	8658.935843	861.81178	0.816596177	15.33465395	5.155758491	620.5978376	0.235053798	0.160551608	0.996648997	0.972043915	-0.26491065	0.984820576	0.155031316	301.7228176	0.001005666	11.83504441	0.916164319	0.005397384	603.4456353	7.854793965	2380.186906	9.036632729	7912.47913	0.241241475	4.057336328	468.2768682	3070.731311
a47	0	54.7338829	70.08995819	139115074	7.418161601	7.582454681	4.787338043	77.67241669	64.5441545	5.053116692	67.09519958	31.79535294	45.87706375	3.364164391	64.86680909	-1.452024477	139115074	0.009131088	41.75504199	116441.3024	730344380.8	-1942423.235	11816.41826	1289.084473	0.800811117	22.0661746	5.799050198	785.62776	0.171417282	0.105094986	0.994165496	0.957177832	-0.231576644	0.980172574	0.101594754	337.3532536	0.000426164	12.78755922	0.921862758	0.002893037	674.7065072	8.271497727	3276.375684	8.992958258	11837.42974	0.358037316	2.258501072	301.8920211	4174.405049
a48	0	50.86134338	69.01260376	44761419.62	7.523419295	10.52521133	3.376579709	72.28991699	62.30293929	6.092277977	65.04201508	32.96218491	39.32773209	4.459738848	62.74116754	-1.105905246	44761419.62	0.009211294	54.79785911	96928.12576	958540979.1	-2422165.194	15798.20879	1741.378074	0.799617541	27.18018846	6.092857112	980.3310752	0.156589447	0.09739937	0.98940838	0.940225785	-0.303329501	0.993669359	0.093634497	305.6313857	0.000592125	12.40826207	0.932358599	0.00593577	611.2627715	8.321699131	4384.896715	8.873662503	4642.665465	0.408289989	2.690174631	104.7416234	5480.012948
a49	0	44.52381134	68.74725342	15463037.41	8.144517967	15.42765427	2.331720699	70.86447144	57.87702394	7.842826771	59.28205109	26.65201378	44.21245766	6.143344115	58.60634778	-0.53493949	15463037.41	0.004274225	84.95409997	114301.999	1767026862	-2680480.042	26016.83138	2478.009605	0.824966257	36.17534273	6.535542099	1132.51155	0.098059258	0.048923131	0.987958377	0.928871538	-0.442831989	0.999572832	0.048058833	329.2572923	0.000223626	12.44583518	0.99552618	0.001550652	658.5145845	8.950816112	7123.710247	8.944325633	2581.070635	0.573316445	0.721291944	19.24255886	8494.399596
a50	0	57.45601273	68.23680115	467942249.5	6.792780923	3.676689148	7.34406466	81.26099396	64.74529395	3.625751817	66.74120331	33.83797836	47.42301559	1.917386243	64.94419003	-1.997904172	467942249.5	0.017422654	25.79472966	100846.8765	424955891.1	-1288384.808	7275.309589	605.6367621	0.8437398	13.33359962	5.001685867	421.3190682	0.243849497	0.168448701	0.997402304	0.974252432	-0.219710782	0.966810335	0.161104588	314.9264188	0.00128388	11.75424741	0.914705834	0.006061675	629.8528376	7.643409948	1970.236588	8.933456574	24809.15047	0.223614646	4.289507713	1932.973753	2580.271588
a51	0	43.311306	69.64757538	16146560.42	8.393236303	15.00917816	2.599891034	84.37591553	58.24131672	8.324526969	60.16152573	23.46549225	60.91042328	6.167527792	59.09871858	-0.605746987	16146560.42	0.003558139	100.607565	140026.6401	2482405512	-3703821.943	28934.1563	5085.012943	0.699243268	52.23139482	7.046186108	2272.120237	0.065299054	0.02676207	0.987088387	0.92564124	-0.461179873	0.999751625	0.026733503	366.1368485	0.000160222	12.70132459	0.854611476	0.0007244	732.273697	9.129042142	8504.792311	8.949449104	3312.826087	0.716596601	0.263123716	16.44927536	10062.82978
a52	0	60.75879669	69.79472351	212771377	6.625374161	1.994132996	11.09534999	83.8782959	66.55359849	3.050512045	67.92521667	29.72507286	54.15322304	1.117720685	66.7416847	-2.607062022	212771377	0.017998916	25.0710047	141233.102	403934243.6	-1116924.154	5547.341025	1306.304475	0.614234857	17.34113184	5.212265034	1000.810149	0.21254353	0.133853069	0.995830276	0.971630653	-0.1833613	0.94728867	0.132675527	374.3961135	0.000838921	11.62950042	0.771081783	0.00310113	748.7922269	7.408247925	1713.411375	8.542584266	12741.1759	0.26674153	2.013036163	859.736214	2506.789203
a53	0	48.2890358	76.951828	80472799.95	8.506836331	16.02574921	3.023223928	84.5058136	64.84366722	9.127238899	67.63288879	21.3911953	63.1146183	6.651765583	65.79201395	-0.841706705	80472799.95	0.003441348	123.8879208	210865.1173	4962516017	-7067602.535	38027.38892	4783.798656	0.775428611	49.86345613	6.999207651	2210.081468	0.070620555	0.030522598	0.988721909	0.931104617	-0.303282082	0.996813783	0.029736136	450.0542996	6.54E-05	14.22685763	0.888450438	0.000450769	900.1085993	9.370744146	10702.79689	9.267426828	12428.24189	0.66850852	0.328375151	63.97810769	12386.39375
a54	0	50.80681992	71.21969604	30319772.22	7.918530504	11.14015198	3.172123573	76.75757599	63.20055677	6.568106559	65.77841187	32.84090805	43.91666794	4.725527702	63.70927549	-0.988498009	30319772.22	0.005472206	64.5614081	104783.2287	1088855530	-2464108.933	17736.85346	2718.997007	0.731325557	35.09829262	6.482817075	1393.58727	0.106801905	0.053923746	0.986925806	0.931544139	-0.340958434	0.997306148	0.053320333	317.84127	0.000186425	12.8313225	0.821710374	0.001337137	635.68254	8.696652726	5113.962616	8.920459034	3985.721821	0.533563831	0.703112029	40.87737617	6455.980924
a55	0	42.68103409	68.28326035	14181952.74	8.278454785	14.88724136	2.740907036	71.36933136	56.95067409	8.209616621	58.71836472	26.5159111	44.85342026	6.118265389	57.80698641	-0.708470748	14181952.74	0.003862302	98.26839831	109781.5906	3347675379	-5097788.549	32619.72249	2298.666692	0.867452825	35.35696354	6.478368184	988.7963202	0.092484568	0.043883189	0.989083298	0.9308491	-0.472808527	0.999772251	0.042333258	319.6777031	0.000204873	12.44831629	0.961911741	0.001387578	639.3554063	9.103825275	8729.597294	9.005803261	2543.664467	0.599355435	0.615593473	16.39161169	9824.348253
a56	0	55.98017502	67.21365356	139716663.9	6.970722131	2.74596405	7.321303055	77.38619995	63.52861903	3.595375584	65.09177399	30.51762199	46.86857796	1.655022531	63.75516655	-1.823988651	139716663.9	0.01432488	28.83582622	114782.9962	392393955.9	-993375.7311	7111.678859	1257.239504	0.697719952	18.43854761	5.384474609	912.3514649	0.20359993	0.128015036	0.994644189	0.965342848	-0.223846643	0.973554584	0.126007082	336.6289664	0.000684295	11.98402367	0.951563217	0.002960431	673.2579327	7.788258413	2092.229591	8.797301232	9808.845984	0.28536485	2.119596283	492.3891135	2884.282531
a57	0	42.63665771	69.50531769	31633636.3	8.506197523	15.57878113	3.646818694	78.33539581	57.80469773	8.76613432	60.04452133	6.244125843	72.09126997	6.401703342	58.79498459	-0.840116177	31633636.3	0.003362125	115.4671336	290441.9567	3917306881	-4918809.149	32315.58344	6662.593101	0.655028245	59.47713797	7.239546477	3008.252172	0.059190575	0.023558677	0.987921211	0.928177838	-0.381226784	0.999150842	0.023520106	532.9341834	9.10E-05	13.56133941	0.994037778	0.0004497	1065.868367	9.280755805	9744.544134	9.067909225	6777.048519	0.740580103	0.220547855	30.76680144	11547.44677
a58	0	47.06438828	69.56254578	43356266.46	7.93732968	11.15507889	3.867949735	81.03096771	61.83874503	7.430385203	65.99041748	24.75424004	56.27672768	5.042310332	62.52874996	-1.251333299	43356266.46	0.006643849	85.81418459	152526.2033	2750444397	-5464091.878	24111.95065	3568.161133	0.740244035	38.28398715	6.589043575	2053.890683	0.109320231	0.056583665	0.989538009	0.941201421	-0.315626062	0.99590874	0.054530873	383.9098867	0.000205254	13.02149915	0.951787345	0.00138558	767.8197734	8.688404857	6920.027946	9.02336838	5559.00523	0.501308074	0.764682078	73.67364054	8580.635647
a59	0	51.57514191	65.89115143	101486403.8	7.144569012	6.001472473	5.522245727	98.02402496	61.2775543	4.736648021	63.95317459	26.81907272	71.20495224	2.893004238	61.59796901	-1.475928417	101486403.8	0.012694112	39.37112555	126403.1938	684379907.9	-1810403.784	10636.92752	1193.126473	0.795541491	20.77472347	5.707203575	748.7228625	0.169645094	0.101241353	0.997698591	0.972954236	-0.221813722	0.973652076	0.100049076	352.1941311	0.000594267	12.30419273	0.932827582	0.00376026	704.3882622	7.922023146	2957.513497	8.694248076	9482.613788	0.354529995	1.704397601	339.5294052	3939.219543
a60	0	48.676651	67.49071503	36685275.06	7.884054483	10.92225647	2.963926232	73.74102783	59.94239487	6.191740358	62.18742371	31.75662231	41.98440552	4.557983074	60.40549526	-0.867581262	36685275.06	0.005586444	55.73315444	89552.3294	910567843.9	-2042423.173	16813.05626	1639.918095	0.820766163	28.30214545	6.224054323	815.3709952	0.113243047	0.05683235	0.991155937	0.940558821	-0.313061458	0.995881656	0.056013911	292.8419944	0.00017478	13.04359354	0.879385579	0.00129855	585.6839888	8.731415451	4613.243588	8.94475341	5146.353889	0.511871284	0.75167602	56.16610304	5574.58883
a61	0	45.70318604	70.13986206	21074012.46	8.011144334	15.5866394	2.414393579	72.78166199	60.35373628	8.160784673	63.20512772	29.25796509	43.5236969	6.409234326	61.10006089	-0.73320003	21074012.46	0.005515812	90.64395885	113288.7785	1987738710	-3747797.712	26889.20615	2816.861355	0.808242491	36.57558053	6.504160162	1438.339288	0.126253523	0.075122188	0.986056784	0.928191481	-0.41756757	0.999258158	0.071773271	327.5109225	0.00032184	12.40274067	0.895290996	0.0029939	655.0218451	8.820852766	7426.516877	9.062156951	2741.614703	0.485671338	1.930345125	31.13675819	9065.873244
a62	0	57.23333359	71.08518219	452752516.2	7.442607282	4.533332825	7.324637025	82.04074097	65.91315453	4.367056198	67.68518829	22.792593	59.24814796	2.268457113	66.21653924	-1.910729165	452752516.2	0.009091392	40.08612764	194280.714	1096595470	-2538430.288	11348.4766	1435.526081	0.773191994	26.09141157	6.092084522	724.4011165	0.112580632	0.055874646	0.996051991	0.95963499	-0.131939663	0.906944471	0.054891008	437.9517821	0.000185476	13.64573472	0.877612308	0.000840414	875.9035642	8.201368261	3196.000671	8.7182326	49769.16948	0.481983841	0.682858192	938.7680009	4008.397409
a63	0	54.48237991	71.70704651	107909822.7	7.783162603	6.42804718	5.75316623	83.75183868	65.14824444	5.29896969	67.15124512	25.71218872	58.03964996	3.061042179	65.55780884	-1.573956932	107909822.7	0.006674927	53.53254633	164606.1655	1513088354	-3213990.033	14646.97695	2782.979951	0.677953589	36.6708803	6.578594201	1384.590325	0.087589663	0.039906984	0.992163707	0.943794999	-0.194594946	0.970804214	0.039413759	402.0435319	0.00011393	13.78174433	0.798222942	0.000601539	804.0870639	8.512487325	4357.489224	8.761549411	14633.9205	0.582838956	0.42124937	167.5940736	5353.257725
a64	0	47.64899826	68.57718658	28525612.22	8.03583548	12.16139221	3.088093097	90.68881226	59.9312408	6.855105228	62.1617012	25.66194344	65.02686882	5.047134121	60.50524379	-0.841466448	28525612.22	0.004924956	69.1309017	130917.3328	1280148031	-2552237.027	19357.95335	3416.152749	0.698329813	41.55283643	6.758594914	1630.102339	0.083205333	0.038228892	0.992243692	0.943038243	-0.335452976	0.997359816	0.038059183	356.2701761	0.000141923	13.10371882	0.874905221	0.001037419	712.5403522	8.800620715	5693.526524	8.842125564	4878.505647	0.626091587	0.464496572	38.37525667	6913.948877
a65	0	51.99334335	70.35133362	47627098.51	7.735249636	6.664199829	5.856302791	106.25	64.00371976	5.77886783	66.64201355	17.79216003	88.45783997	3.263814963	64.49755992	-1.501601897	47627098.51	0.007358635	63.45909172	225018.8163	2030090520	-3968631.03	17711.72459	2643.289444	0.737639774	34.78811296	6.488896258	1384.774001	0.094745646	0.044800885	0.996714235	0.963710261	-0.273943877	0.991261982	0.043839198	470.3727178	0.000170845	13.08537222	0.947140493	0.000883321	940.7454356	8.44460105	5088.753507	8.743408052	6386.511224	0.557822624	0.518572695	84.24901738	6345.859083
a66	0	76.88767242	113.2854767	60719410.88	8.789862176	22.6140213	2.305334337	117.9159622	96.03389227	11.66462023	97.34797668	47.48944092	70.4265213	9.073310287	97.01753895	-0.414114904	60719410.88	0.00250948	189.8943987	272122.2418	9134867702	-7177175.227	62193.84068	3811.194978	0.883459247	46.5278843	6.878521739	1558.940482	0.070837663	0.030844689	0.992569674	0.940737422	-0.478019925	0.999874359	0.031256656	507.4534551	0.000114903	13.2071702	0.995998198	0.000560418	1014.90691	9.659063896	16501.25892	9.42170982	4275.032243	0.662692954	0.297346216	16.18865292	18989.83553
a67	0	44.68278122	67.66616058	29267634.37	8.088194319	14.12386322	2.540705363	70.23413849	57.61624143	7.427206214	59.32024002	25.35876083	44.87537766	5.714231251	58.28625736	-0.650125	29267634.37	0.004505268	77.65652049	118712.3776	1720719705	-2901525.2	24955.4582	1710.869647	0.870636974	29.83584495	6.281509674	792.9514955	0.115589665	0.062937817	0.991835905	0.94093722	-0.362657149	0.998387006	0.061598345	335.9999435	0.000195606	13.02277723	0.933761143	0.002747138	671.999887	8.958838602	6666.581962	9.100346135	4512.453743	0.523790336	1.526923798	38.8128845	7766.115444
a68	0	52.13895798	71.31141663	105462802.1	7.981711798	8.605461121	4.687261131	82.1315155	63.73046001	6.070134586	66.12282562	24.29776764	57.83374786	3.831254565	64.22709226	-1.331541966	105462802.1	0.005502674	63.5478465	167078.9493	1893079262	-3764337.048	18917.36464	2194.105241	0.790210386	33.06350998	6.451221895	1065.40029	0.092472243	0.042335677	0.993719459	0.948588008	-0.222681094	0.983239741	0.041938819	403.6041003	9.63E-05	13.95595634	0.883428538	0.0005513	807.2082007	8.813804819	5277.867469	8.987230638	14645.38496	0.572846161	0.454090178	140.6813737	6355.031581
a69	0	70.4098587	85.89060211	100558699.9	7.399896394	7.308166504	4.783510448	96.02773285	80.3285642	5.009898926	82.82588959	48.32819748	47.69953537	3.287200183	80.58760398	-1.476496576	100558699.9	0.008945418	41.68368944	110402.4823	791435961.7	-2130276.431	12552.56466	767.6805653	0.882926624	16.91435302	5.441016842	470.7449638	0.188209893	0.117370251	0.996733459	0.96754712	-0.300839535	0.992764738	0.114396044	327.8022515	0.000470341	12.29906123	0.958294073	0.004228753	655.6045029	8.271817259	3330.061307	9.040919952	4956.043787	0.320075161	2.547598204	138.5108499	4167.513328
a70	0	45.63354492	68.35693359	22309571.56	8.121135767	13.55621338	2.581007356	72.96386719	58.62001529	7.257263392	60.51269531	27.26806641	45.69580078	5.527647998	59.25459167	-0.669777665	22309571.56	0.004331822	74.80044199	112334.6675	1327993862	-2328622.9	21512.50847	4151.509943	0.675933402	45.87748025	6.906950957	2001.275983	0.077084464	0.03366481	0.981774563	0.915514604	-0.374495929	0.998733196	0.033821359	328.6207827	0.000142493	12.98215735	0.763236313	0.000815411	657.2415653	8.924132064	6416.004603	8.82361466	4192.765187	0.659862321	0.340577227	27.52439408	7481.183473
a71	0	48.35396194	71.85935974	58104321.05	8.017705023	13.49881363	3.012385287	79.85119629	62.70743887	7.626595959	65.61363983	28.54227066	51.30892563	5.637817979	63.38332564	-0.945070034	58104321.05	0.005559174	85.22308003	131050.0888	2284900755	-4345475.276	26808.75578	1753.615727	0.875654301	28.28774418	6.18180054	914.8921865	0.135747681	0.078188062	0.99358253	0.950667352	-0.334176165	0.997226897	0.074481783	353.2432061	0.000262315	13.10166081	0.94951527	0.002624578	706.4864122	8.903381362	7140.592876	9.232368039	6417.011063	0.443684648	1.723602826	80.402337	8519.379404
a72	0	51.82926941	71.00609589	38033919.48	7.467321206	7.256092072	4.584740336	92.3208847	64.95579899	6.014222663	68.2850647	30.32012177	62.00076294	3.65979254	65.42329103	-1.508597701	38033919.48	0.009698307	60.9511866	131710.6559	1026840697	-2669563.732	13633.10694	4085.068018	0.535721163	37.67623995	6.453928783	2641.603474	0.121789794	0.063271339	0.990133961	0.94783959	-0.277746728	0.990468063	0.062203803	359.6124885	0.000317331	12.39101319	0.857013306	0.001726169	719.224977	8.163904748	4429.54374	8.597445635	4273.501013	0.480925165	0.790278431	86.17915823	6095.049262
a73	0	54.41082764	70.02817535	76420053.17	7.535932971	5.497306824	6.078278049	84.33365631	64.60325926	4.958412795	66.77976227	21.48946571	62.8441906	2.760487399	64.96693972	-1.561407105	76420053.17	0.008848893	47.12214993	196319.1336	767445045.8	-1693675	10688.08354	3449.26319	0.509429598	36.49548325	6.547059889	2089.569234	0.10244886	0.048572736	0.991855457	0.94916479	-0.204389786	0.973599147	0.048465058	441.0316157	0.000197208	13.12208157	0.831358434	0.001063616	882.0632314	8.216355738	3534.336683	8.560071251	9862.737104	0.544722032	0.511543208	160.2180493	4713.626265
a74	0	52.80586243	70.0549469	92261155.68	7.603160666	4.794872284	6.175240073	89.60805511	64.31882183	5.351937545	66.6300354	16.00366211	73.60439301	2.771653438	64.7645854	-1.616519089	92261155.68	0.008715909	57.54068094	245695.3232	1318389094	-2585237.518	13270.01801	3941.69241	0.539700182	36.03228521	6.432751871	2620.508541	0.12075018	0.061928412	0.993184922	0.95704208	-0.223614649	0.98050044	0.061422998	493.317955	0.00021647	13.10904442	0.820171396	0.001093945	986.6359099	8.319342217	4302.927605	8.809035859	10499.68949	0.477345403	0.752417937	191.71513	5753.743431
a75	0	48.73275375	69.32038879	108628814.7	7.821660214	11.40137482	3.364531039	86.52018738	61.82983858	6.809612736	65.21588898	26.38604927	60.13413811	4.927960598	62.38231443	-1.086335723	108628814.7	0.00688957	68.62421468	139537.7605	1442351689	-3228318.257	19592.93797	2168.736175	0.798585688	30.11576529	6.237968445	1232.062969	0.151212577	0.093886454	0.994229862	0.955184792	-0.254513211	0.988837134	0.089119459	367.6655658	0.000306009	13.32955983	0.93554242	0.002819876	735.3311315	8.673903374	5440.418536	9.254644201	11642.15261	0.417072172	2.751648331	192.3154689	6862.501785
a76	0	55.28875351	69.75683594	56445218.72	7.437936351	7.944526672	4.441766263	73.95516968	64.09924711	4.836534064	66.20440674	29.45288849	44.50228119	3.376590824	64.38560913	-1.295788114	56445218.72	0.008156198	36.79318226	128773.5257	581072211.2	-1575308.311	10984.49913	983.7626983	0.833780305	20.67451609	5.758384871	542.6505906	0.164087916	0.099247427	0.995196947	0.95794441	-0.2722926	0.989690759	0.095414795	355.3470217	0.000362158	12.55959418	0.971871221	0.002877026	710.6940435	8.296762524	2992.065458	8.934793714	5168.837985	0.379615011	2.185518398	111.0547885	3679.815023
a77	0	66.14969635	83.26378632	237168741.7	7.637971624	7.068862915	5.841093255	113.697113	77.19806887	5.561063046	79.98978424	34.22818756	79.46892548	3.304098702	77.55893882	-1.664037218	237168741.7	0.008124521	55.84715319	196477.7105	1427643338	-3181503.098	15013.39714	1841.554702	0.778993066	25.66644291	6.009343743	1165.703939	0.147794108	0.083210585	0.997156657	0.970277209	-0.2195558	0.978819121	0.081258365	439.5255544	0.000261689	13.2641885	0.923370331	0.00189687	879.0511088	8.471401462	4213.73796	9.110034373	15687.62429	0.397890387	1.365600054	320.3254876	5584.672561
a78	0	44.40616226	67.59960175	20702848.6	8.113539274	14.37609863	2.568898781	69.96366882	57.17026277	7.512560676	58.52668381	27.28263664	42.68103218	5.800186628	57.8649297	-0.616422673	20702848.6	0.004546098	79.91114338	104409.5951	1959868352	-3102072.774	26137.5786	1508.1876	0.889631667	28.50551186	6.192756279	667.1399497	0.116547472	0.063673441	0.992019581	0.94049587	-0.411340094	0.99926901	0.061399535	313.4398128	0.000238009	12.6726583	0.970718799	0.002846168	626.8796256	8.966752202	6911.44155	9.100943375	3160.654537	0.511184625	1.406027896	28.10852337	7989.939822
a79	0	47.10390472	68.58879852	37279268.43	8.009292921	11.33751297	4.205356095	84.0604248	60.32700386	7.044556188	63.13927841	25.43109894	58.62932587	4.802752942	60.98969919	-1.250873055	37279268.43	0.005490694	80.39601227	134940.0325	3521048952	-6191848.364	26727.28216	1077.395238	0.92172713	22.27711757	5.88779537	567.4198164	0.141349566	0.079166804	0.996929677	0.964846204	-0.369193914	0.998418495	0.07922328	358.5026744	0.000245403	12.82902423	0.969357961	0.002211539	717.0053489	8.858782577	6951.16935	9.236879213	4462.113151	0.445231805	1.473098596	55.02773897	8039.036762
a80	0	56.11919785	72.01430359	341476945.9	7.814356682	6.526977539	5.036780193	89.32998657	66.12861562	5.207433038	67.89334869	24.18820572	65.14178085	3.024287332	66.52624758	-0.685818623	341476945.9	0.007188071	52.74781308	186462.7051	1377697347	-776999.7553	16163.76411	1454.737514	0.833410882	24.26900556	5.994054351	846.7383887	0.146236685	0.083067846	0.996669217	0.965839152	-0.210090142	0.978070007	0.081270026	427.5327306	0.000215212	13.75634632	0.974922102	0.001555833	855.0654613	8.727460579	4404.625406	9.307537063	31160.59343	0.403859578	1.493406797	554.6099641	5275.194649
a81	0	45.24490662	72.02088928	61620519.61	8.071321326	15.58808136	3.766864202	87.41165924	62.03242951	9.176162619	66.43022919	19.33711624	68.074543	6.600321654	63.05170413	-1.200930689	61620519.61	0.006654085	127.4950829	204043.5067	8046570804	-12134003.43	42189.40008	1296.101111	0.939699001	24.19071313	5.93357295	689.6626645	0.164135061	0.104992977	0.997253048	0.967047782	-0.369612927	0.998418445	0.099344388	440.2429079	0.000459588	12.85494054	0.961471338	0.004605257	880.4858158	8.910883386	10871.3753	9.470290906	6014.024258	0.388001565	3.329294668	103.1383226	12748.79633
a82	0	48.8201828	69.4575119	49896695.89	7.753289942	12.51137924	3.359211289	75.71320343	61.46005394	6.940193515	64.29817963	25.60318756	50.11001587	5.168925868	62.03205069	-1.043782672	49896695.89	0.007513821	70.63708283	142024.8994	1948331602	-3976014.027	22457.62789	1239.722089	0.894152508	23.49982235	5.898523353	667.6229807	0.167891101	0.108503943	0.995205499	0.957491854	-0.337445327	0.996773702	0.103904811	369.7509422	0.000535715	12.59878792	0.976799537	0.0056102	739.5018844	8.615766527	5924.337494	9.164947036	4874.11375	0.375885999	3.200191844	97.43171127	7063.042668
a83	0	42.85927582	68.60019684	67809687.86	8.22063565	16.23073196	2.716389558	71.07285309	57.51292131	8.47453077	59.85081863	18.06936836	53.00348473	6.551978117	58.38425345	-0.738090126	67809687.86	0.004465278	100.9849328	175031.8099	3247803605	-4975776.979	32905.92848	1723.072594	0.899655928	28.87890997	6.251569227	866.2673503	0.128687086	0.074252384	0.99406686	0.950916981	-0.316821177	0.99683854	0.070839203	408.9377168	0.000206516	13.60102202	0.964523802	0.00291674	817.8754336	9.111230265	8657.25027	9.405531316	9525.180264	0.478820704	2.192469525	88.82777862	10098.71448
a84	0	46.8278389	66.38095093	26989459.76	7.878013456	11.95603943	2.501000151	72.60805511	58.0230916	6.347171243	59.59340668	33.19047546	39.41757965	4.897825348	58.50914987	-0.648218008	26989459.76	0.005530181	56.64145936	72104.68761	837849734.4	-1675663.165	17680.88142	1420.375401	0.849942292	26.62379642	6.127319878	690.3175862	0.125420304	0.069647731	0.991303868	0.940438435	-0.352131358	0.997744061	0.06926472	260.834554	0.000257262	12.74771103	0.920930132	0.002899031	521.6691079	8.740372711	4775.314204	8.973253395	3837.511669	0.486746787	1.492413396	43.59994926	5663.3182
a85	0	64.7342453	69.76840973	1378949263	5.935927207	1.419891357	17.85438812	99.06985474	67.74010538	2.134944511	68.8003006	27.23614311	71.83371162	0.722977357	67.84543553	-3.182109237	1378949263	0.031351256	14.28124542	167363.511	323145237.2	-877384.152	4131.527341	236.7696809	0.889589769	6.645979778	3.857252779	190.7708602	0.370625806	0.29575433	0.999547453	0.991175383	-0.284330046	0.977055873	0.267828083	407.9088876	0.003850266	9.969034877	0.969816137	0.015169646	815.8177753	6.862905383	1092.074255	8.869332473	34013.86207	0.11354001	9.357261377	9392.083778	1428.489893
a86	0	61.62332535	75.28762817	262753576.4	7.345957953	6.296295166	5.758926018	84.26319885	70.32204658	4.533762022	72.60835266	34.22773743	50.03546143	2.854851431	70.57631349	-1.630132334	262753576.4	0.009716626	35.82579151	137517.3846	738968478.5	-1942472.664	10934.10942	746.9695061	0.870431029	16.98110673	5.451830065	445.8100934	0.194590677	0.124814085	0.997088913	0.968739249	-0.234313227	0.979315591	0.118691264	367.381689	0.000501849	12.67951693	0.938302292	0.003295851	734.763378	8.232686041	2920.269731	9.147443081	16202.08612	0.307142729	3.117553921	512.5617145	3582.755517
a87	0	54.94991302	66.9118042	278905785	7.119601905	5.35792923	6.193821365	78.99829102	62.69824983	4.054347891	64.98045349	28.59638405	50.40190697	2.50088955	62.92976116	-1.676592278	278905785	0.012384023	29.08430723	122720.8648	534837439.7	-1477052.988	9044.711248	417.1117584	0.910570545	11.75539038	4.88967472	273.9493149	0.264426543	0.193221616	0.998391811	0.978194262	-0.279525257	0.988168987	0.180817593	347.2219451	0.001087996	11.99011579	0.976343848	0.006997469	694.4438901	8.022432789	2365.455752	9.385008674	14823.58062	0.210478512	6.970349384	872.1820015	2909.160859
a88	0	52.49450684	68.49816895	96347034	7.385072508	6.974357605	4.887063596	72.04762268	62.99690985	5.136623023	65.63369751	30.69963455	41.34798813	3.225426403	63.34656861	-1.556505833	96347034	0.009214139	44.17710405	114114.9333	727600612.7	-2035648.409	11451.93096	1641.735384	0.74704882	24.18187129	5.896841397	1045.162295	0.162402845	0.095904639	0.991101073	0.949445544	-0.227272973	0.979057308	0.09375123	334.1567335	0.000330752	12.70332126	0.847518757	0.001784865	668.3134669	8.195623619	3273.416587	8.944335897	8849.781091	0.368587301	1.703205637	221.2314869	4417.360395
a89	0	32.94139099	58.16117096	7130846.342	8.415526317	13.5128212	2.534437705	69.3699646	45.13220125	7.72049538	44.83516312	16.81318665	52.55677795	5.573624638	46.11622638	0.007512379	7130846.342	0.003472059	89.79074515	95318.06271	2756226050	-440626.036	32859.46583	3453.386261	0.810067542	46.40033491	6.837659997	1250.968208	0.059644893	0.022746206	0.987986472	0.922384842	-0.544788227	0.999947064	0.02182947	296.5858795	0.000213978	12.23432561	0.979110293	0.000727969	593.1717591	9.25150637	9078.213022	8.880461643	2488.615866	0.742205746	0.189602431	11.6418133	8977.18413
a90	0	46.64252472	66.98993683	28379364.7	7.888143083	12.45887375	2.975895389	70.99681091	58.88709391	6.755464224	61.23005295	24.22906876	46.76774216	5.10192371	59.43776233	-0.877072956	28379364.7	0.005855855	65.15776217	134135.8942	1115155208	-2375733.242	18156.93749	3389.506721	0.684479967	40.22548687	6.704061022	1738.862655	0.105790721	0.056595407	0.985519344	0.926569915	-0.331923552	0.996935682	0.054992606	361.1666473	0.000220175	12.84634216	0.829859718	0.002065307	722.3332947	8.685558665	5386.611052	8.840164502	4374.692767	0.544590162	0.996592963	47.04008465	6517.670283
a91	0	52.04043427	66.72489929	9999153.315	7.341651124	8.239372253	3.003577535	68.5316391	61.0007128	4.730299939	63.11140823	39.37454224	29.15709686	3.479700056	61.26529139	-0.955015897	9999153.315	0.008022662	32.3489673	53853.67675	256684168.9	-851413.0903	8488.387354	1604.219638	0.681042219	27.43457413	6.130993709	835.0601791	0.124458542	0.065422269	0.982766975	0.921166278	-0.385003883	0.997902739	0.066116391	228.3221904	0.000420509	11.51429783	0.901324812	0.002222418	456.6443809	8.064065347	2523.151748	8.338904302	1310.795796	0.492040464	0.811087552	21.37237237	3234.09684
a92	0	58.41025543	67.87545776	71520644.06	6.473184054	2.864471436	8.07998893	74.9743576	64.86571731	3.245283755	66.69230652	38.98168564	35.99267197	1.58958259	65.03451481	-2.224328026	71520644.06	0.021556471	21.92683454	71903.52362	249634834.2	-882095.569	5273.812858	944.7558284	0.692466648	15.75993108	5.126051488	691.3590912	0.238667958	0.163069442	0.993304493	0.962125233	-0.234607148	0.970799436	0.158846506	266.1212795	0.001511561	10.98992514	0.805566686	0.006295672	532.242559	7.23423904	1554.642172	8.458052428	4038.856416	0.238844259	3.364962369	364.519929	2193.140896
a93	0	57.05422592	70.25891876	110242111.2	7.244161768	3.861747742	6.534087255	80.66072083	65.66006583	4.201156225	67.39374542	26.34709358	54.31362724	2.059203557	65.93893877	-1.685186414	110242111.2	0.012181084	36.6994015	162971.5538	643885781.4	-1471900.004	9567.875317	1537.900964	0.720414087	21.55515475	5.643897645	1062.110946	0.190855374	0.120071094	0.995048929	0.964719659	-0.251635	0.98442127	0.117501765	401.2018368	0.000603935	12.31882667	0.861674889	0.003483993	802.4036735	8.072550853	2776.44407	8.979760663	7824.040584	0.30857979	2.294048197	308.8513903	3670.893326
a94	0	46.26739883	67.43955994	39306612.6	7.946404856	12.8278389	3.315292577	100.8168488	59.51825857	7.313738673	62.83150101	27.95970726	72.85714149	5.428534435	60.16970612	-0.77791876	39306612.6	0.006290956	77.97043173	114876.7741	2063327550	-3293008.07	22687.03104	2754.551089	0.782222608	34.83918785	6.46423157	1513.338333	0.128518879	0.073937477	0.994961766	0.956789564	-0.337501573	0.997220773	0.073009241	331.4949098	0.000263808	12.86608445	0.870339529	0.001900942	662.9898196	8.759763689	6360.395532	9.084933145	5180.488256	0.477156513	1.398064172	68.30091185	7796.873556
a95	0	46.13630676	67.01642609	31578625.46	7.971488703	12.81564331	2.595231463	74.39323425	58.3966254	6.803921194	60.45231628	29.56974792	44.82348633	5.194449474	58.9535884	-0.73348691	31578625.46	0.005067821	65.35972633	95205.26785	1092089571	-2211267.849	19589.91512	2121.077017	0.803338041	32.69116139	6.42645658	1023.774894	0.105898723	0.053690262	0.989945102	0.936018377	-0.327901705	0.996952813	0.053307365	301.3880549	0.000168192	13.08365067	0.923810991	0.001344722	602.7761098	8.819177695	5427.748034	8.940577852	5026.414484	0.553204324	0.907479143	46.04622496	6539.011115
a96	0	51.68581772	70.63936615	15206967.95	7.574365407	9.539115906	4.032585086	78.12102509	63.96542376	6.217147476	67.52200317	31.29828835	46.82273674	4.24837309	64.43218452	-1.308062955	15206967.95	0.008232713	59.93096503	119931.12	1037840597	-2578325.071	14235.03738	3279.946026	0.622216314	36.37848453	6.439684377	1919.669351	0.125229213	0.068334017	0.986270789	0.934407183	-0.383695542	0.998075994	0.066529511	342.3283506	0.000388071	11.77707701	0.960393103	0.002382605	684.6567011	8.247651716	4378.745851	8.628387186	1741.116298	0.475325225	0.946974821	30.15642916	5993.914445
a97	0	54.86080551	68.93406677	35960809.82	6.85184449	5.417583466	5.307084413	70.61538696	64.57018369	4.579384786	67.43955994	32.31867981	38.29670715	2.785568319	64.84565562	-1.722644042	35960809.82	0.016020902	35.65043185	112221.4827	430053146.2	-1416018.158	8305.08626	1774.672681	0.643606175	23.32204229	5.632925831	1216.559908	0.205921509	0.136715053	0.988989336	0.948710123	-0.281845864	0.986499445	0.133607112	332.5464169	0.001026744	11.27282202	0.818932159	0.005552283	665.0928338	7.590611168	2519.939735	8.548722367	2530.031572	0.295840923	2.816753022	137.0107577	3563.33735
a98	0	47.10354233	69.72605896	37883819.44	8.094179059	13.89073563	2.612411343	77.73686981	60.036682	7.387982066	62.03568649	29.47976875	48.25710106	5.665440854	60.67631421	-0.706037754	37883819.44	0.004626984	77.21191975	107443.4587	1694154019	-3018487.505	24549.75859	1838.479565	0.859581373	30.20074987	6.301654074	892.7196274	0.116142631	0.061609133	0.992423454	0.944321447	-0.345045778	0.997853884	0.060495016	319.0009065	0.000171192	13.1545072	0.966092488	0.001607509	638.0018131	8.95057323	6597.059539	9.145071003	5221.34966	0.507419792	0.979461921	47.61166181	7721.841088
a99	0	52.08404541	67.78401947	48530238.62	6.978185922	6.97776413	4.17250716	70.52528381	62.93765788	5.106112222	66.22648621	34.14121628	36.38406754	3.383409688	63.26265748	-1.462298815	48530238.62	0.014988329	41.01505221	91618.83689	491346352.3	-1605794.826	10018.27762	1944.61868	0.670982754	25.14794735	5.753627942	1295.259564	0.206293283	0.1409052	0.986714833	0.9424629	-0.273442914	0.986187518	0.136353006	299.3293287	0.00102251	11.59242181	0.8162601	0.006163045	598.6586574	7.757167179	2990.724076	8.688209212	3571.399637	0.294524133	3.583634388	181.7484744	4100.899913
b1	0	45.4066925	66.21030426	14683285.98	7.884578824	13.32926559	2.668002829	68.57718658	57.50574405	6.914928996	59.48339081	28.52711296	40.05007362	5.344021332	58.08542688	-0.751268347	14683285.98	0.005541633	67.00621789	97636.02183	1163247276	-2385430.175	19324.48314	2583.356653	0.763022977	35.26843783	6.491123286	1306.819434	0.115552402	0.063820752	0.984973753	0.925031066	-0.415319733	0.999147812	0.06412084	305.6901622	0.000304037	12.19096956	0.972086175	0.002658786	611.3803244	8.651529182	5476.959949	8.804851083	2290.035386	0.526202984	1.112875757	24.1171875	6700.337884
b2	0	45.98360825	66.57328033	13526608.27	7.647331634	12.29141617	2.825897743	68.63224792	58.88547194	6.802503965	61.95620346	28.51358032	40.1186676	5.162979844	59.43630099	-0.93880262	13526608.27	0.007609656	65.17506977	105401.7779	919727704.5	-2290613.362	16867.54359	3464.316853	0.656788707	39.07526646	6.581321244	1902.775085	0.121558808	0.069054944	0.980516504	0.919452509	-0.402648428	0.998691844	0.068677034	319.4466863	0.000430148	11.84219172	0.811488889	0.003273653	638.8933726	8.377279891	5082.965112	8.611239552	1942.287542	0.507257128	1.264294203	29.13737268	6515.514759
b3	0	56.74431229	75.47273254	57112818.22	7.577739117	8.455734253	4.722690885	78.33789825	69.01716126	6.030691526	72.3979187	30.04932785	48.2885704	3.917272874	69.45298953	-1.509847341	57112818.22	0.00841035	60.34920683	165326.9773	1272900188	-3034365.728	15567.81291	2550.155305	0.714365257	28.60874932	5.991942331	1697.804569	0.180841774	0.116829025	0.989930516	0.949554876	-0.313741646	0.994559014	0.112436005	402.5759842	0.000441757	12.39098737	0.898050504	0.003593171	805.1519684	8.380736888	4529.492054	9.171974372	4012.658108	0.338906935	2.682870594	99.5785473	6035.298327
b4	0	51.36196899	67.58810425	58522213.05	7.266611456	6.490459442	4.423367122	79.00881195	62.60353166	5.232246757	65.65345001	33.13876724	45.87004471	3.257921317	62.96547447	-1.457075399	58522213.05	0.012040055	45.44879957	95644.16157	617804179.8	-1794187.898	10975.31805	2288.436921	0.652340067	27.59875994	5.953783354	1510.519205	0.181159063	0.116203144	0.98993505	0.948677572	-0.269602372	0.987758835	0.112937155	305.7301738	0.000646315	12.12806373	0.815259759	0.004106857	611.4603476	8.041467072	3315.938742	8.861677844	4986.532687	0.337818081	2.570169515	177.7232572	4546.590299
b5	0	45.72929382	67.16100311	38438772.55	7.886733921	12.8964119	2.956350251	72.02052307	58.71596596	7.070205819	61.24236679	26.47813416	45.54238892	5.336332467	59.32444302	-0.904470279	38438772.55	0.00598603	71.82488027	118195.9126	1321483840	-2755681.858	20401.96246	2816.333901	0.755238031	34.5925751	6.451475451	1585.256782	0.129558178	0.074540908	0.987425693	0.935174342	-0.323292202	0.996415944	0.0732615	337.3346369	0.000262416	12.90175389	0.894852459	0.002213156	674.6692738	8.701859305	5804.57409	9.033009316	5183.166453	0.474562026	1.546363636	65.37941769	7182.30743
b6	0	54.61161423	70.29527283	46797046.16	7.39949304	6.498409271	4.51720935	74.10683441	64.60753843	4.767696411	66.6086731	33.49179077	40.61504364	3.057717675	64.91280647	-1.439968591	46797046.16	0.008368501	39.53842194	105448.823	507432871.9	-1489683.69	10325.4264	1899.789168	0.687362047	25.39191298	5.905153858	1238.792381	0.169136853	0.1026747	0.989462091	0.946833289	-0.283535701	0.991050424	0.099649008	321.4666217	0.000344729	12.37625382	0.824160087	0.002280784	642.9332434	8.231154853	3056.303892	8.951218494	4009.060148	0.360981465	1.980450424	92.94057266	3953.950969
b7	0	51.32911301	67.97468567	135671749.8	7.046167198	5.886074066	5.624197306	72.27848053	63.03695303	5.44173587	66.39240265	28.60759544	43.67088509	3.146467799	63.44878635	-1.821300726	135671749.8	0.0150838	52.09104207	127931.522	1364250151	-3451611.207	14533.02509	1438.794232	0.817302149	20.30169197	5.436417893	1014.12751	0.228177403	0.158502672	0.992959211	0.959648631	-0.261657014	0.984433494	0.153029682	353.0664624	0.00108614	11.89643348	0.881076481	0.00575334	706.1329247	7.893261523	3992.954831	8.989668559	8465.787217	0.251202849	4.190063274	508.3391294	5209.019914
b8	0	48.04257584	68.19549561	71844406.22	8.068148801	11.23072815	3.188567974	78.98947906	59.89267858	6.570253748	62.26816559	23.77171516	55.2177639	4.746150806	60.42505259	-0.864202985	71844406.22	0.00487878	64.05403306	142934.3743	1284761325	-2527009.931	19691.2126	1873.20015	0.825283232	30.11372662	6.328125047	941.8518875	0.10732802	0.052995933	0.994064835	0.950839553	-0.261791384	0.991720209	0.05246704	372.1262938	0.000108307	13.80026337	0.91666518	0.000740189	744.2525876	8.92459486	5391.103188	9.190095415	10347.17889	0.525851445	0.691146469	95.9997459	6405.489313
b9	0	49.34064484	67.56839752	98104873.3	7.602454705	9.491001129	3.935778107	83.03056335	61.36266222	6.215032341	64.99137115	28.66157341	54.36898994	4.261544679	61.84578009	-1.261251711	98104873.3	0.009506072	59.52419952	118083.6498	1397643016	-3239955.774	17388.38059	1682.865315	0.821616016	24.72520656	5.882332832	1052.449046	0.186196354	0.123620459	0.994561512	0.959442767	-0.282436805	0.99167373	0.119876562	337.8678781	0.000632316	12.71665686	0.89992377	0.004464282	675.7357561	8.429048614	4767.811477	9.230777246	8764.89871	0.341724773	3.53441861	243.8212406	5951.332649
b10	0	49.54267731	67.23693848	31670651.93	7.748135162	10.13244629	3.138537332	73.74172211	60.13184624	5.763170733	62.29580688	28.45842552	45.28329659	4.225267056	60.53706629	-0.930073232	31670651.93	0.00613525	48.89746343	111150.9093	613444666.7	-1495841.226	13261.28156	2502.557763	0.681033902	34.66700259	6.511895893	1273.342811	0.106996693	0.054971664	0.988505293	0.933656846	-0.296935293	0.994262734	0.053731906	329.3313012	0.000200291	12.89244056	0.858053897	0.001794765	658.6626024	8.548921408	3940.95983	8.745435397	4615.322611	0.534057233	0.86729358	53.02082851	4888.749972
b11	1	31.48571014	61.07168961	2857091.766	8.252745554	15.57156754	2.846984698	63.78114319	47.79063939	9.072670967	49.57987213	16.69272041	47.08842278	6.48193245	49.08171736	-0.709285019	2857091.766	0.003878868	125.0697661	120404.5706	6211967368	-8538326.319	41690.04885	3428.008053	0.847022007	45.2572272	6.705383943	1318.293463	0.069707058	0.030064369	0.985331955	0.916933064	-0.668609148	0.999990351	0.030372504	332.8953884	0.000573658	10.80951548	1	0.001969188	665.7907768	8.737293102	11279.51423	8.64432703	813.0286678	0.685521642	0.294637551	4.600337268	12506.71404
b12	1	49.90349197	67.78401947	140658444.6	7.664325644	9.345226288	4.085042283	77.50305176	61.26441029	5.96348928	64.35743713	26.10432434	51.39872742	4.16724349	61.70950967	-1.253980481	140658444.6	0.008099741	54.73561469	134441.3946	1340074875	-2949345.69	16156.66557	1558.895577	0.822282617	24.90745523	5.956471135	919.1078512	0.172646591	0.111616389	0.994326664	0.956667115	-0.244426071	0.985564359	0.107554848	361.6483024	0.000438752	13.13151044	0.890448607	0.004004154	723.2966048	8.513385112	4428.890288	9.255988074	13496.05731	0.36538044	3.287343301	299.1801446	5474.094665
b13	1	50.57645416	69.82291412	40246228.47	7.913262357	7.972640991	4.640173882	105.6375198	63.38970441	6.178885822	65.71202087	24.91450882	80.72301102	3.798973771	63.93736497	-0.572427236	40246228.47	0.006821312	69.73201465	158777.1187	1741095813	-1737365.765	18688.75053	2299.753698	0.77730373	29.86529898	6.186178867	1373.070348	0.14805711	0.087646451	0.996551477	0.96614951	-0.354573718	0.997695863	0.08604436	393.2897413	0.000311184	12.65818186	0.977262712	0.002702794	786.5794825	8.691492406	5247.126057	9.249183947	4083.263281	0.414755031	1.740246961	67.15581513	6973.76306
b14	1	48.01099014	66.06959534	74292963.3	7.226236814	8.780216217	4.008238421	83.81684875	60.26232885	5.932249854	63.8278389	29.51648331	54.30036545	4.022414738	60.71611686	-1.382854608	74292963.3	0.012744865	54.89856766	104087.8224	1116804777	-2953873.74	15784.46618	1405.072996	0.834558902	22.46245369	5.754330265	886.3467595	0.187425443	0.121742715	0.99540646	0.962791835	-0.274498436	0.988231046	0.118106901	317.0030353	0.000863594	12.13617975	0.943200635	0.005723318	634.0060707	8.065176925	4297.384793	8.829123554	6505.786384	0.322819748	3.041517313	256.8472684	5489.075523
b15	1	46.62127686	66.77088165	18201496.13	7.769174015	12.45725632	2.732021844	69.0754776	58.82303032	6.68821199	61.22740555	32.82486725	36.25061035	5.10362974	59.35760138	-0.846419915	18201496.13	0.006647967	63.1759449	78932.12906	1079143745	-2448775.99	18602.11779	2051.118068	0.799531142	30.35327269	6.261231945	1100.558939	0.136220315	0.08032409	0.985534226	0.92886213	-0.396506579	0.998722397	0.078480827	273.4765015	0.000391151	12.16167704	0.922723572	0.003381679	546.953003	8.56514704	5163.308963	8.879128071	2391.512969	0.462933211	1.957315687	34.34339915	6316.939243
b16	1	45.19226074	67.19127655	17958128.03	7.712896788	14.39364243	2.422181083	68.07123566	58.4629924	7.351956779	61.09440613	29.98151398	38.08972168	5.801848571	59.09112654	-0.751741523	17958128.03	0.007784405	73.83975511	95238.16602	1236218393	-2651355.769	21189.90958	2738.81381	0.76886088	34.91768322	6.405065324	1477.356633	0.141798659	0.089432306	0.982727665	0.923413183	-0.409385675	0.998879726	0.086411272	301.0285689	0.000637786	11.93826648	0.955123691	0.005418806	602.0571377	8.489873199	5982.180847	8.800662365	2406.020805	0.467824384	2.70915454	40.03519347	7382.786123
b17	1	46.89011002	66.56776428	32777455.26	7.776344993	10.95970535	3.147981962	78.52381134	59.07377668	6.399677174	61.89743423	30.20146561	48.32234573	4.651520392	59.58215389	-1.015344178	32777455.26	0.006282601	60.32197066	94361.76234	1005877118	-2411512.812	16839.20967	2262.583233	0.760404077	31.04243073	6.278896538	1254.646265	0.134006084	0.076286867	0.990809512	0.94389137	-0.326662473	0.996189531	0.074404638	301.1851365	0.000259591	12.67476784	0.903846772	0.001782413	602.3702729	8.587838901	4775.448226	8.965429792	4210.664248	0.456045083	1.383901488	58.00725658	6032.890002
b18	1	41.23351288	64.59086609	8561873.59	7.905448414	15.43142319	2.186402362	65.96116638	54.53834513	7.787023085	56.3067894	28.27796745	37.68319893	6.246642306	55.27774782	-0.559718002	8561873.59	0.005672761	81.19831387	84427.9073	1471651568	-2676233.797	24075.68401	2775.814167	0.791495754	37.4745294	6.532343383	1334.621086	0.10932376	0.059498621	0.981955286	0.91640552	-0.487024091	0.999722693	0.056783748	281.2363507	0.000413739	11.67161488	0.966480209	0.003149026	562.4727013	8.6414218	6712.874545	8.725599084	1472.245539	0.525426673	1.113740517	15.89507495	8120.966752
b19	1	45.68281937	66.46475983	8479700.946	7.981420033	13.10572815	2.339255885	74.45301056	57.35411956	6.775509734	58.66373062	30.70484543	43.74816513	5.262256416	57.90497167	-0.516628243	8479700.946	0.004793271	63.49071342	83460.573	918031354	-1632319.612	18802.99667	2611.565336	0.754434024	37.63835479	6.547177096	1136.521108	0.088703283	0.041291053	0.987053872	0.92537292	-0.497205042	0.999792876	0.039794977	281.7910332	0.000314021	11.77907012	0.938418054	0.001788236	563.5820664	8.720556676	5353.640501	8.662652384	1574.64571	0.62263571	0.584997032	12.12218268	6350.658945
b20	1	55.55134583	69.26772308	150264389.3	7.193974224	5.922985077	5.497821758	87.41075897	64.61804559	4.527627318	67.1479187	32.91931534	54.49144363	2.824942055	64.89019807	-1.624507843	150264389.3	0.011680053	35.24598992	107167.4899	685701878.7	-1879145.746	10467.22162	928.3815285	0.835000593	17.61303321	5.431808766	606.6872713	0.204201827	0.132862341	0.996971965	0.970457471	-0.245844904	0.981794625	0.129043422	323.6994097	0.000657034	12.32250684	0.90337792	0.003695916	647.3988195	8.0729699	2848.900788	9.022639827	10296.62187	0.288533931	2.912637364	416.814381	3524.362321
b21	1	40.65688705	69.4744873	32579818.64	8.017284486	16.78316498	3.264199956	71.36096954	58.83900377	9.724424131	63.42474365	19.97066307	51.39030647	7.156250254	60.00314818	-1.091516079	32579818.64	0.006947709	138.3494276	174468.1161	8764025370	-13422644.71	46786.37938	2022.960849	0.915949734	30.66075095	6.242045182	1043.015839	0.13566787	0.078897306	0.992623442	0.947002546	-0.394420035	0.998909888	0.076217856	404.0635789	0.000389661	12.58064763	0.963186865	0.003269151	808.1271577	8.861062915	12202.33506	9.164912414	4056.487457	0.448280192	1.705107716	62.86981987	13835.22626
b22	1	36.28414154	64.65492249	9025125.625	8.372038633	16.10132217	3.304263801	67.58810425	52.44295375	9.219035246	54.85682678	14.85315704	52.7349472	6.700318192	53.65471042	-0.927986429	9025125.625	0.003784915	128.5645528	165863.6445	5781151009	-8231570.439	38673.13324	3182.149248	0.845268141	42.41171477	6.691835027	1270.187084	0.077008296	0.033725253	0.989027007	0.929339486	-0.520337698	0.999900184	0.033921645	396.1965065	0.000242117	12.12607837	0.985727264	0.001228811	792.3930129	9.071714528	10463.82062	8.951032378	2088.929825	0.666325303	0.372796716	11.86570973	12855.65877
b23	1	47.3357048	65.53212738	38969799.77	7.820429924	10.75527191	2.92208306	74.53653717	58.05953482	5.930193395	59.84183502	30.82761192	43.70892525	4.433390712	58.49791107	-0.802299973	38969799.77	0.005760582	51.09601569	83853.23904	737467001.6	-1628144.044	15314.43376	1521.074847	0.817325392	26.94522777	6.138934891	752.6698007	0.128433509	0.07168129	0.992382803	0.945215952	-0.305435794	0.994984734	0.06814191	283.5496417	0.000225327	12.96718401	0.98881198	0.002892133	567.0992834	8.655269506	4208.877152	8.97390747	5550.012469	0.487356206	1.951343387	65.60151036	5110.664148
b24	1	44.52381134	65.75823975	18035601.65	7.868217934	12.45420837	2.700638954	73.04395294	57.27217607	6.908732282	59.6556778	29.57875443	43.46519852	5.235913154	57.86178531	-0.822750037	18035601.65	0.00579884	67.88404743	89397.42002	1114416275	-2442563.008	19326.76701	2523.850116	0.766572212	34.7382889	6.463637565	1269.253982	0.112602178	0.059914719	0.987475856	0.93121022	-0.390242999	0.998709546	0.061151709	291.8745128	0.000285659	12.36358803	0.905997257	0.002255168	583.7490257	8.643738617	5462.654282	8.777602563	2870.197698	0.532800761	0.916341409	31.23835159	6786.623681
b25	1	51.5625	66.9375	54488591.12	7.48061312	5.75	5.699762993	103.5625	62.07470298	4.945769128	64.3125	32.9375	70.625	2.843736158	62.44871421	-0.943483613	54488591.12	0.009608088	46.57315674	91519.07393	968928061.7	-1540244.121	12569.60437	1399.612088	0.796267079	21.90228057	5.714858012	905.5162132	0.186934961	0.119379152	0.997263145	0.971492065	-0.305084936	0.993353336	0.115024566	297.8677948	0.000497255	12.29545618	0.963835907	0.003290498	595.7355896	8.275440014	3492.304115	9.173930638	4557.780275	0.32620815	2.764762112	134.2442027	4656.652646
b26	1	46.95238113	67.06593323	40216220.8	7.716990146	11.52014542	3.088284583	74.91208649	59.70353063	6.672553472	62.95604324	26.90109825	48.01098824	4.93938349	60.23819662	-1.026450817	40216220.8	0.007296849	64.12876225	120407.2342	1099242773	-2657266.602	17715.22641	2494.982984	0.750975222	31.86283571	6.282927486	1447.202449	0.143892838	0.08555194	0.989816929	0.942606496	-0.31711364	0.995365702	0.084664119	341.4639092	0.00035705	12.63476131	0.918233997	0.002750298	682.9278185	8.527782724	5052.552348	8.938875558	4823.669313	0.435231374	1.745550738	80.87097356	6413.287124
b27	1	41.26660156	64.27680969	4344203.929	8.080480818	12.98204803	2.23976958	68.17142487	53.10294668	7.14016444	53.55878067	30.04058075	38.13084412	5.421751105	53.779918	-0.278794351	4344203.929	0.004296092	72.35663425	66766.86699	1148181006	-1140274.643	21601.16278	3535.771366	0.717709426	46.04362881	6.761928349	1345.869798	0.067244462	0.027489624	0.977413402	0.898898696	-0.60135468	0.999965519	0.027773433	249.4806123	0.000455686	11.14499144	0.944959797	0.001540359	498.9612247	8.713654649	6284.233537	8.462169961	1077.174434	0.717160076	0.247722965	6.452729694	7237.264539
b28	1	42.36501312	63.79672623	4692555.77	8.018908725	12.83410645	2.666861275	67.59711456	53.63473898	6.885619957	54.32690048	25.60591316	41.9912014	5.190954987	54.27462526	-0.513163465	4692555.77	0.004540817	69.04972157	92018.61436	1417639426	-2068423.205	21810.98545	2416.914299	0.799190869	38.2952785	6.521007783	901.0650751	0.073176703	0.030225501	0.986878314	0.920341541	-0.575644481	0.999944118	0.031800788	295.2356254	0.000422802	11.25903239	0.971231744	0.001493078	590.4712508	8.710295196	6056.974936	8.478509573	1092.177652	0.685610579	0.230116931	7.233521657	6905.249222
b29	1	52.05860901	67.56410217	48599795.19	7.455749489	7.036628723	4.251248707	83.75457764	62.08544609	4.963778143	64.45054626	33.3150177	50.43955994	3.245155858	62.41114237	-1.342318598	48599795.19	0.008542903	40.54807666	90290.26601	659535777.9	-1850837.918	11655.31503	1255.750312	0.803360054	22.15648364	5.81600565	748.8405015	0.158793493	0.092244733	0.995236665	0.960363325	-0.280687498	0.990744369	0.090765098	296.1227909	0.000354187	12.49526037	0.918753926	0.002500221	592.2455818	8.274450886	3227.766335	8.915651869	4818.13056	0.386160981	1.506752651	106.5898052	4055.065774
b30	1	43.21611786	64.63735962	10577219.98	7.890821046	13.94871902	2.296037197	66.00732422	55.38726541	7.132146271	57.28937912	30.13919449	35.86812973	5.664207944	56.00695807	-0.607676044	10577219.98	0.005477036	69.03018267	76241.6706	1134626827	-2229462.037	20728.97684	2355.722868	0.794694279	34.9090466	6.479664249	1106.272678	0.10259503	0.053021672	0.983069386	0.917646767	-0.44506112	0.999473817	0.052501988	267.6629226	0.000307616	12.01240527	0.965204931	0.002704807	535.3258452	8.656062129	5771.174928	8.716393649	1903.685053	0.564556659	0.921752159	18.46856465	6901.740206
b31	1	51.06227112	66.25640869	66135345.59	6.772163991	4.732597351	5.754018381	68.93406677	61.89320353	4.89851977	65.01098633	27.89743614	41.03663063	2.728518185	62.23889786	-1.874146669	66135345.59	0.019328816	42.91176453	123883.5527	907897952.1	-2578995.002	12022.97679	1179.004495	0.817813232	18.07542085	5.264523656	838.6991197	0.238928758	0.167473001	0.993499194	0.961768271	-0.291003836	0.98800539	0.16091587	348.0956816	0.001543955	11.28245837	0.901699913	0.009183696	696.1913631	7.622746779	3300.495321	8.746838247	4074.134423	0.23863026	4.263878592	330.0008786	4290.338311
b32	1	46.79259491	66.19652557	20327878.35	7.686612414	11.90540314	2.962070871	69.50012207	58.59687383	6.499195239	61.1788063	21.69151878	47.80860329	4.911601485	59.1097562	-0.933574521	20327878.35	0.007107776	60.36965436	149964.2763	1021146459	-2413982.226	17947.34206	1631.280031	0.831354983	27.20479297	6.120086142	861.1718305	0.139001472	0.080753128	0.993166149	0.949378619	-0.379306743	0.998253998	0.078255347	381.9435261	0.000390608	12.17154831	0.918218823	0.0030204	763.8870521	8.504590534	4894.655523	8.86062143	2612.346855	0.449011147	1.800539476	41.35304228	6035.213182
b33	1	44.5969696	65.15144348	22652833.44	7.911501343	12.14582443	3.328002709	67.82975006	56.63389497	6.701898662	58.79824066	24.41621971	43.41353035	4.966279311	57.21891266	-0.957825363	22652833.44	0.005450575	66.60590741	116393.9866	1747697905	-3402004.581	21323.54922	1471.994488	0.870149286	26.87818624	6.148421472	725.8353878	0.12209517	0.065381152	0.99250809	0.944849263	-0.36787958	0.998296429	0.064606669	333.8072597	0.000234418	12.66958982	0.971387899	0.002245519	667.6145193	8.738818606	5698.885927	8.993364762	3429.81399	0.495709494	1.171481843	37.71253071	6661.034463
b34	1	48.53142548	71.79548645	13571860.95	8.146526393	13.50608063	3.059205591	81.68271637	62.20888473	7.626516687	64.68702698	27.91687775	53.76583862	5.586668394	62.89401816	-0.873957401	13571860.95	0.004455493	85.71218139	133385.8866	1810424781	-3326279.033	22681.76866	5708.754875	0.595500452	52.86954036	7.040630776	2819.533066	0.069299165	0.029225687	0.982011508	0.917210832	-0.46728185	0.999709098	0.029124918	359.3554345	0.000223867	12.23554232	0.907533337	0.00089958	718.7108691	8.811689238	7097.630884	8.737649875	2359.979889	0.687840248	0.266098505	15.28679685	8570.072008
b35	1	46.83927536	68.39032745	21691194.77	8.019398857	12.08353424	3.125086333	76.4875412	60.04234022	7.077859051	63.15827942	25.28822708	51.19931412	5.136930379	60.64935313	-0.934634071	21691194.77	0.005336796	73.26141548	134117.1376	1388368604	-2917064.563	19309.1482	5228.893162	0.572332614	49.50959311	6.959265618	2679.341624	0.084971993	0.040734242	0.981852767	0.919065668	-0.376910717	0.998611674	0.039901148	361.3775896	0.0001837	12.75061237	0.742442218	0.001454406	722.7551793	8.737336795	6134.51034	8.828682743	3591.073258	0.608966128	0.539052502	31.47108699	7325.530786
b36	1	45.82373047	67.70409393	11585302.46	8.120117605	13.51893997	2.417428055	74.33071899	57.92949087	7.143894397	59.32704163	29.13214111	45.19857788	5.470729316	58.54574516	-0.539167906	11585302.46	0.00428889	71.778364	96449.46223	1104699879	-1819606.723	20514.87209	3874.912751	0.680414927	46.83935489	6.852034428	1601.877956	0.071858026	0.030847684	0.982264435	0.911955051	-0.466666836	0.999709729	0.030619753	303.7825385	0.000220602	12.245836	0.831793771	0.000949249	607.565077	8.860226433	6097.446211	8.72616708	2286.223669	0.676397535	0.310947096	14.4964497	7180.990737
b37	1	47.36070251	68.54838562	66548969.2	7.93099985	9.783725739	3.83489263	81.19867706	60.97468986	6.731509774	64.24853516	25.67448616	55.5241909	4.439589329	61.56314203	-1.223923063	66548969.2	0.006140148	72.10765291	137565.392	1995508396	-4278800.941	20912.75084	2411.895179	0.791187398	34.24036501	6.479529615	1202.803181	0.093719689	0.043784672	0.992552938	0.945003611	-0.255875672	0.989659482	0.043783316	364.6057197	0.000132566	13.55735428	0.867189121	0.000751227	729.2114395	8.695752352	5831.161505	8.914827415	9937.706191	0.565960829	0.480904957	107.8148528	7211.420398
b38	1	41.0395546	63.04079056	7385832.246	8.092579203	13.11248779	2.291764647	67.89493561	52.70744377	6.889528217	53.58467102	29.37700844	38.51792717	5.263057379	53.33930782	-0.405000847	7385832.246	0.004165766	67.00713017	66632.87654	1003607790	-1465349.236	20127.69835	3267.733404	0.720131495	43.89660966	6.760433162	1300.155266	0.067204578	0.02671607	0.979579936	0.903902416	-0.507222753	0.999846405	0.026740722	249.8263737	0.000272945	11.90452652	0.824031495	0.001169474	499.6527474	8.803285179	5848.857938	8.602738584	1866.048536	0.718816848	0.233663975	10.81432974	6698.915927
b39	1	41.33618546	65.9633255	13167512.46	8.165563433	15.52445221	2.96950896	72.01100159	55.6824523	8.157940274	57.79584503	13.71638107	58.29462051	6.280840656	56.51944327	-0.773561912	13167512.46	0.004517834	93.91197329	195944.1833	2389025857	-3997250.38	27846.754	3436.577044	0.778059791	42.50907861	6.693606994	1554.433827	0.080719168	0.036478395	0.990388321	0.935685043	-0.451467034	0.999631226	0.037002153	435.6989292	0.000214828	12.39309827	0.947751289	0.001169238	871.3978585	8.879221486	7820.832761	8.859600276	2629.558952	0.637932788	0.377670756	18.62251334	9390.948715
b40	1	44.10102844	67.74217224	30904257.63	8.104865791	13.13050461	6.214191551	143.3439331	58.65581954	8.197646068	62.81433487	13.59833622	129.7455969	5.675548906	59.57648626	-1.219192301	30904257.63	0.005347568	108.8525498	223727.6011	5450054901	-7590681.836	29519.63419	3796.969515	0.768332182	42.17585739	6.745030493	1947.870177	0.084661367	0.039140964	0.997785462	0.969567651	-0.343382604	0.997688319	0.038777508	466.1414687	0.000151365	13.11458476	0.99999998	0.00092121	932.2829375	8.808126156	8329.150926	8.966900247	5299.094407	0.608601632	0.465913607	46.56127254	10884.6843
b41	1	43.44253922	69.46950531	9882272.485	8.344410776	14.65221405	2.944513427	76.47429657	56.61784452	8.174020655	57.38785172	19.79334641	56.68095016	6.044835404	57.49968358	-0.515924151	9882272.485	0.003678594	100.633294	153562.0498	3341542606	-3339425.827	31808.59014	3300.927947	0.810880676	42.22907287	6.734799108	1456.648	0.079611677	0.035587083	0.99016931	0.934321102	-0.537859213	0.999928249	0.034554383	382.6637161	0.000255069	12.03380938	0.987249319	0.001354476	765.3274323	9.093260362	8777.379522	8.954601375	1948.265306	0.651811745	0.391944322	10.99531616	10062.94064
b42	1	40.90572739	64.12759399	30219100.55	8.128774175	14.72606277	2.422890159	70.67250824	53.95853605	7.555323309	55.63178635	24.22877502	46.44373322	5.883000856	54.68825903	-0.613114017	30219100.55	0.004392423	79.28206328	102718.5421	1587300715	-2650747.934	24430.78262	2331.838279	0.824288385	34.77371527	6.470542783	1055.084444	0.104665103	0.054564872	0.989682217	0.934291364	-0.344276754	0.99788077	0.053236985	311.7485698	0.000158632	13.2211205	0.94987445	0.00177516	623.4971395	8.991440279	6690.655224	9.089965905	5542.751979	0.548570069	1.001579731	44.38103721	7927.694752
b43	1	49.4050827	67.90862274	34826028.5	7.760514131	8.659908295	4.555958216	73.70265961	61.09664674	5.899195988	63.79672623	26.16662598	47.53603363	3.86587774	61.56607716	-1.389371262	34826028.5	0.006608059	57.58161363	133461.3348	1312871528	-3018655.359	15913.2426	2318.174334	0.742626955	32.16519804	6.377380147	1249.920311	0.102318138	0.049009537	0.990479373	0.94088764	-0.297758864	0.994150874	0.047773291	360.6370978	0.00018653	12.91282533	0.902076932	0.001178643	721.2741956	8.516640496	4557.854234	8.783622857	4978.461689	0.541843893	0.584398334	60.71484545	5757.637695
b44	1	37.99242401	67.29166412	20150728.31	8.430324234	17.25757599	2.949365438	76.24242401	54.33003169	9.424168502	56.40909195	18.28787804	57.95454597	7.019441915	55.52510034	-0.783375882	20150728.31	0.003721925	131.2844236	151168.4569	7305296645	-9559058.473	46157.08208	1987.714298	0.916946285	32.63035025	6.379148167	857.3714081	0.105083968	0.05519131	0.99424564	0.94901591	-0.452619827	0.999723126	0.053165673	374.3250613	0.000190445	12.86169455	0.989892551	0.002106097	748.6501227	9.291121938	12036.19909	9.285806948	3705.084761	0.566873433	1.275630385	24.32649939	13128.27955
b45	1	56.47274399	69.00146484	105818695.8	7.312052111	4.051578522	7.736022816	105.6526489	64.21728391	3.876528921	65.69787598	25.68076324	79.97188568	2.015254659	64.46915868	-1.720323545	105818695.8	0.009637381	32.41286818	155705.2817	514447764.4	-1290623.169	7628.13743	2012.17893	0.579361837	29.1390583	6.262046073	1143.124912	0.10619207	0.050045497	0.996951123	0.966374538	-0.155310647	0.940571318	0.04970693	392.8110509	0.000188191	13.15267726	0.785083278	0.000901133	785.6221017	8.013461322	2410.07909	8.427260975	13272.20322	0.521296277	0.517091579	245.3677141	3241.375225
b46	1	48.0773468	68.17448425	23449699.87	7.850635548	11.09237671	3.639414756	73.7829895	60.61777452	6.715835802	63.93695068	26.42228699	47.36070251	4.764782237	61.17492549	-1.15170278	23449699.87	0.006306893	67.85692063	129940.8871	1561909594	-3421766.059	18674.09809	3632.350998	0.672778124	40.88601453	6.697793348	1905.229216	0.094940591	0.045935297	0.985050932	0.926634351	-0.349719712	0.99751052	0.044948183	355.2132479	0.000213785	12.63391192	0.908352022	0.001338283	710.4264959	8.578680854	5576.612273	8.747542251	3565.795085	0.569070393	0.560249515	39.51899138	6786.05043
b47	1	51.57303238	67.82975006	47177232.76	7.408866304	5.668048859	5.395519238	78.72985077	62.29930656	5.038702291	64.77772522	26.09794807	52.63190269	2.878100103	62.66462106	-1.661411804	47177232.76	0.009344032	45.65113513	141928.5873	652304509.6	-1805582.63	9787.893163	3240.189007	0.498673553	34.99444602	6.457428099	1988.041659	0.107793915	0.052231001	0.989307231	0.942953018	-0.220061247	0.977400995	0.051419338	374.5527604	0.000235507	12.72669425	0.805398956	0.00122283	749.1055207	8.050160561	3257.020543	8.48332361	6280.004994	0.522723905	0.576005453	112.2591976	4565.441936
b48	1	44.71564102	74.8578186	14162654.28	8.24211422	18.83886337	2.864239954	82.96208191	62.77901563	10.21284742	66.11374664	15.21327019	67.74881172	7.855950963	63.93235575	-0.839978649	14162654.28	0.004795429	146.1413079	253409.5269	6849018130	-9916445.245	46188.41829	4354.714602	0.825883739	46.46435825	6.736716638	2086.912853	0.087553718	0.042391981	0.990950807	0.93944152	-0.498363275	0.999836344	0.041125406	492.890615	0.000267639	12.1234803	0.961875553	0.00190349	985.7812299	8.97818551	12635.78322	8.99317101	2025.242424	0.584485548	0.506927531	16.61616162	14613.80128
b49	1	55.17884445	72.57991028	216957665	7.820970016	6.662864685	7.015767494	138.4969482	66.00830563	5.50445607	68.18112946	18.24200821	120.25494	3.151579982	66.45630909	-1.325824643	216957665	0.006656987	59.34460619	239447.6125	1898824419	-3266124.032	15668.52466	3101.925938	0.666359127	36.44420187	6.558996791	1717.457921	0.095434056	0.045279121	0.997895479	0.971632306	-0.163612296	0.950988011	0.044836862	486.1116309	0.000114685	14.04521982	0.927377002	0.000593811	972.2232619	8.564402032	4692.612649	8.898295549	27299.69187	0.555718918	0.517110648	327.0244682	5933.967137
b50	1	35.30769348	64.38827515	3580258.403	8.39493591	17.09340668	2.541806684	78.52381134	50.44537348	9.441479705	51	17.62271118	60.90110016	7.085874275	51.70909035	-0.277248939	3580258.403	0.003526647	129.0943197	127989.0042	4242639886	-3470511.378	39645.27315	7161.149339	0.691327523	64.2742873	7.104841698	2857.207622	0.049912013	0.018857308	0.982112328	0.910128416	-0.67378511	0.999993183	0.019889313	346.2021647	0.000486243	11.0280419	0.983754662	0.001136526	692.4043294	8.917705429	11701.60562	8.657683785	1046.271098	0.781382448	0.125010528	4.722180732	12907.98298
b51	1	42.13262558	68.89849091	19095937.28	8.420104232	16.12249756	2.869561823	97.55371857	57.35366343	8.863218955	59.4832058	19.83823204	77.71548653	6.670683004	58.33264356	-0.66328526	19095937.28	0.003600687	113.2545966	160818.3097	4357474623	-6060241.279	36176.58473	3415.703928	0.826316358	43.31976385	6.790605136	1483.037348	0.073659198	0.03167561	0.994492166	0.949283031	-0.443171934	0.99967494	0.031825101	390.6683343	0.000144474	12.9056464	0.981087058	0.00084666	781.3366685	9.20461287	9898.072164	9.088882539	3760.816108	0.670138294	0.315172558	20.20705631	11325.08258
b52	1	46.72344475	71.44589233	11581348.2	8.255000384	15.29617691	3.145191687	105.7348175	61.28590979	8.387002095	63.79780197	28.68033028	77.05448723	6.27658023	62.11181436	-0.442797451	11581348.2	0.004198178	101.9147442	122742.9412	2399804671	-3265151.043	27338.30026	5511.905942	0.662548982	51.93735656	6.990765591	2735.530269	0.075735713	0.03393091	0.991182057	0.940488093	-0.506723145	0.999860555	0.034000089	342.4622842	0.000253935	12.07169459	0.966374638	0.001293605	684.9245685	8.894070821	8212.551552	8.865213076	1995.293804	0.664654831	0.365791227	12.60293138	10191.11154
b53	1	51.42122612	68.27662659	12061411.05	7.411027656	6.648482323	4.41730338	73.68343353	62.51484505	5.278412934	65.19600677	31.49778175	42.18565178	3.265829095	62.88530035	-1.446039715	12061411.05	0.008990916	46.45514839	106055.6088	497064707.2	-1508461.643	9488.809409	4057.065136	0.399199339	40.6026618	6.619546295	2382.384129	0.098064	0.045911343	0.979988999	0.921099158	-0.362883952	0.997167426	0.045559456	323.5685931	0.000369747	11.70191853	0.800743645	0.00185625	647.1371862	7.945733462	3386.468636	8.266897479	1771.14623	0.580703682	0.486746144	27.42229508	4643.854857
b54	1	28.40947914	69.71537018	24840861.01	8.475177107	19.74956894	3.345415315	82.8609848	56.5106102	13.34666015	64.73124695	5.357928276	77.50305653	9.208300423	58.81946911	-1.234714172	24840861.01	0.004808661	266.2808806	297851.8453	26465267669	-32588608.14	82100.69046	9841.546847	0.782625469	62.25270859	7.23657042	5832.393896	0.079159197	0.035846379	0.985147477	0.932515418	-0.436646341	0.999651063	0.03637595	528.9289758	0.000149272	13.035569	0.886389445	0.000909493	1057.857952	9.254939779	22985.55933	9.204718521	4554.532869	0.634336054	0.364680674	34.52618384	26630.40406
b55	1	52.54621506	67.37983704	85552338.48	7.153940039	4.52551651	5.457994521	83.40769196	62.75990258	4.647064781	65.17993927	28.28444672	55.12324524	2.556217908	63.0733966	-1.694669407	85552338.48	0.012526571	39.44798646	127577.3723	542921557.9	-1607744.367	9047.430066	2411.151879	0.575370426	29.09785099	6.149386496	1546.998565	0.134301592	0.071277827	0.9925633	0.953852652	-0.18839954	0.960446341	0.070203212	354.8477834	0.000389452	12.51982594	0.748080411	0.00191958	709.6955669	7.844670919	2864.645486	8.446710604	9384.066264	0.436366718	0.927028019	269.3839107	3943.720526
b56	1	39.235569	64.81041718	17241961.75	8.273025234	16.15582275	2.395096795	67.36790466	53.0552433	8.29484418	54.2062149	20.83414841	46.53375626	6.460603001	53.953854	-0.520365991	17241961.75	0.003895139	96.15951983	120942.6573	2774798053	-3757909.248	32666.37738	1744.515016	0.896958493	31.6124722	6.258288577	692.466551	0.098026598	0.047622417	0.99219021	0.939140721	-0.430928959	0.999545236	0.047744547	336.4512285	0.000172588	12.80600425	0.962540211	0.00132708	672.9024569	9.150348455	8602.723099	9.110886847	3384.394564	0.571398711	0.59488901	23.07091001	9615.543507
b57	1	48.41059494	68.98822784	19150951.08	7.890630684	10.55463409	3.358077576	80.37159729	61.52891895	6.662421881	64.73509979	30.39735031	49.97424698	4.620570468	62.07503586	-1.012476062	19150951.08	0.006109899	67.50220963	109529.0536	1070564422	-2353079.233	15864.92437	5465.364375	0.486838722	50.12693481	6.98328731	2916.282312	0.08163975	0.036935162	0.98021983	0.916856195	-0.372508746	0.998337904	0.037019231	326.9985367	0.000209223	12.48478004	0.840620041	0.001142954	653.9970733	8.541497019	5332.572186	8.613639185	3190.057948	0.641862766	0.37878636	30.36619718	6749.578995
b58	1	87.70602417	107.7956848	45429768.31	7.880299466	12.79367065	2.168568745	109.2857132	98.92452406	6.548280186	100.3455582	76.65927887	32.62643433	5.21063382	99.21661552	-0.51894998	45429768.31	0.005016052	57.87533364	60098.8634	746742101.1	-1464796.566	17535.78266	1928.482351	0.800401372	31.78073455	6.327187782	864.7736219	0.108293421	0.056741538	0.983161305	0.91736508	-0.403785343	0.998998015	0.058137426	237.0475599	0.000262299	12.3359092	0.893061546	0.002711827	474.0951199	8.650787515	4866.066252	8.717165457	2611.481473	0.565868142	1.137585597	23.14907909	5788.213311
b59	1	59.04738617	69.57376862	208231351.2	7.234383036	3.674888611	8.720347265	93.18026733	65.267956	3.429594901	66.33487701	20.11846542	73.06180191	1.716628306	65.47838342	-1.802917284	208231351.2	0.010415635	27.51261505	210202.7402	421476330.2	-924170.8643	6428.580463	1945.974828	0.533373475	28.89740712	6.255083107	1091.601117	0.104436909	0.048574368	0.996467415	0.963642567	-0.118667346	0.89538058	0.048329989	457.2546309	0.000189953	13.29320057	0.823467047	0.000827971	914.5092618	7.925035814	2093.638823	8.350273352	25560.30349	0.526278692	0.491054862	505.8665788	2751.458242
b60	1	51.52333069	67.53481293	15090777.75	7.51688097	7.849990845	4.259761433	81.67725372	61.59684815	5.149034945	63.98363113	33.14439392	48.5328598	3.41128751	61.94322867	-1.264705059	15090777.75	0.007791647	42.79187609	88674.27069	489191879.7	-1388598.637	9729.386218	3875.914317	0.429060299	42.44814553	6.759261065	2044.124923	0.086908112	0.039756903	0.984846897	0.925720184	-0.340152634	0.996495358	0.038034898	295.3133641	0.00026836	12.12344106	0.759485348	0.001296566	590.6267282	8.145127569	3401.325134	8.337017134	2351.698195	0.597940044	0.441642361	30.64454615	4279.734182
b61	1	52.1211525	69.0754776	26798353.15	7.646728651	6.353199005	4.692666418	82.59159851	62.95151137	5.241521158	65.15144348	27.0945282	55.49707031	3.062300475	63.34295669	-1.317337689	26798353.15	0.007890306	49.43737846	138219.9511	681298614.5	-1652146.412	11303.5525	3323.512713	0.540249114	37.52151992	6.579620515	1882.960495	0.097281385	0.045569661	0.989914268	0.941277709	-0.305695878	0.994424382	0.045234238	369.0832959	0.000228968	12.54087507	0.830585943	0.001263581	738.1665918	8.312416628	3656.766302	8.566892954	3765.738434	0.563817702	0.468368195	52.69935619	4943.903462
b62	1	52.4650116	67.42818451	15176571.87	7.222185432	5.446849823	5.180132338	72.06113434	62.45602271	4.669631337	64.79867554	30.05155945	42.00957489	2.741273511	62.76063615	-1.617665024	15176571.87	0.010730244	38.14267721	114068.2544	404273746.2	-1267984.23	7927.725722	2868.065515	0.467004702	33.24501051	6.350518704	1746.384525	0.11417114	0.056913941	0.985401641	0.933546751	-0.312866909	0.993408466	0.055434671	335.8608594	0.000400599	11.73132838	0.805752308	0.002127445	671.7217188	7.826235614	2698.947809	8.258936512	1944.570205	0.504689905	0.662830471	41.34362834	3815.081991
b63	1	50.38433075	66.65557861	52456314.56	7.280350677	5.779750824	4.922014248	75.38802338	61.48536602	5.120864554	64.33111572	27.26533699	48.12268639	3.002871578	61.85350608	-1.599870925	52456314.56	0.011726949	45.40597945	126408.8706	648371190.6	-1867715.873	10452.13378	3196.94758	0.527951285	33.68722323	6.336870726	2039.701335	0.129834621	0.069637169	0.987422354	0.940893838	-0.22944218	0.979407971	0.067699447	352.9776798	0.000397123	12.48055217	0.690199335	0.003293498	705.9553596	7.99739639	3412.270339	8.531683108	6122.051564	0.446506569	1.001046893	160.7881993	4539.956383
b64	1	53.24449921	66.27506256	211274066.1	7.028335594	4.738384247	6.252365834	96.3887558	62.06422191	4.276065054	64.46699524	29.49021912	66.89853668	2.418452996	62.3349259	-1.806774989	211274066.1	0.013582183	33.67534553	113034.1538	616125429.2	-1764553.425	9387.290125	906.4756833	0.821294159	17.59245872	5.441030942	586.2029929	0.193654693	0.121693777	0.998017	0.975548755	-0.205050594	0.963822934	0.119510834	333.0357505	0.000671915	12.28066876	0.937024265	0.003415651	666.0715009	7.871188475	2573.441452	8.816384885	16190.56868	0.297768537	2.316615961	738.5040185	3368.076377
b65	1	47.17593765	66.04631042	33917434.23	7.802174282	11.87208557	2.81229137	69.045578	58.33289099	6.322449545	60.23523712	28.61798668	40.42759132	4.851618214	58.81494521	-0.798488188	33917434.23	0.006175174	56.47160909	99815.80248	911788646.1	-1989889.015	17120.17846	1343.92134	0.852663915	24.28326041	5.955853022	728.9422451	0.159945383	0.101218133	0.992163486	0.946936948	-0.345118074	0.997238448	0.096733877	309.6227538	0.000411161	12.63038671	0.997619707	0.005257044	619.2455076	8.648807769	4616.024949	9.15902829	3937.47282	0.401578054	3.199839023	60.54757777	5643.804883
b66	1	89.5402832	121.2478104	124678993.8	8.482808963	18.08669281	3.398327219	133.0823059	108.8016628	10.40137265	112.7626953	56.49299622	76.58930969	7.543472217	109.5440695	-1.007779919	124678993.8	0.003716445	162.101332	304570.7387	8554082107	-11279090.53	48391.14261	4586.30378	0.82488729	45.35588498	6.84933012	2400.300117	0.094445947	0.047290651	0.992529802	0.947454077	-0.391133906	0.999227001	0.046565925	541.8547178	0.000129877	13.39613372	0.961011399	0.001028293	1083.709436	9.390036658	13244.3616	9.385618736	5876.588258	0.56560041	0.658910239	38.61385948	16209.75857
b67	1	45.39560318	63.76556778	12872688.36	7.955785225	10.33699799	2.576654271	67.56410217	54.58702387	5.732655519	54.73626328	31.07325935	36.49084282	4.265376893	55.02867746	-0.342307536	12872688.36	0.004634995	48.41216867	63827.81722	709357260	-774736.2779	16156.9916	1668.753566	0.812422453	30.62455014	6.274755294	688.3058077	0.090279665	0.04027187	0.988125241	0.92673977	-0.42119628	0.999344225	0.040636547	245.3619604	0.000196178	12.45120581	0.898377963	0.001074162	490.7239208	8.813229207	4456.436292	8.717941134	2620.375206	0.616413833	0.412137435	19.70336391	4840.701006
b68	1	34.24521255	63.16339111	7178740.754	8.441727148	15.88597488	2.640344849	77.55906677	50.40824525	8.94370268	52.19224167	20.86421204	56.69485474	6.553942935	51.57303534	-0.579054229	7178740.754	0.003457018	118.7867855	105365.366	4907173745	-6135046.093	41254.9511	1654.374034	0.921817207	32.37219745	6.247256879	552.3478569	0.078439419	0.03199823	0.994947358	0.94761983	-0.56464047	0.99995895	0.031963664	308.9527362	0.000264152	11.96456863	0.975811035	0.001045823	617.9054725	9.193270505	10727.33128	8.976079894	1833.314931	0.679257107	0.333281946	9.330492775	11876.70752
b69	1	46.10839081	67.01003265	81189402.61	7.878127402	12.72816086	3.360950153	69.94249725	58.76791798	7.053818352	61.45705795	22.33667755	47.6058197	5.260779207	59.3839	-1.017759067	81189402.61	0.006405872	72.77939488	148085.2132	1787334330	-3625639.076	21409.84368	2548.132901	0.78455765	33.12877588	6.378181597	1395.32637	0.139221203	0.08553491	0.98946387	0.939722658	-0.263288367	0.989998736	0.082627781	378.6310983	0.000318266	13.33107458	0.922035561	0.00356174	757.2621965	8.717389899	5989.494146	9.147798835	10540.96716	0.457845075	2.386652131	147.4823872	7276.50963
b70	1	19.6442585	49.29833221	2801434.569	8.461783	16.96976137	2.114693591	56.74312973	34.50228424	9.026841209	34.69025993	10.9482336	45.79489613	6.829314908	36.14746544	-0.122474854	2801434.569	0.00323882	116.2316404	74042.11821	3531033557	-1776057.049	40056.06388	2826.062642	0.867107739	41.79425096	6.600046352	996.5285667	0.066654869	0.02681048	0.987154856	0.920244563	-0.607400964	0.999981272	0.025241524	254.3742443	0.000314598	11.6855087	0.957965037	0.001389145	508.7484885	9.196739866	10720.53163	8.878268256	1515.811567	0.707001664	0.331719725	6.944029851	11623.96396
b71	1	45.08915329	64.98143005	19597367.56	7.905873285	11.74591446	2.632435013	66.62332916	55.89873725	6.337181371	57.08766556	27.4071331	39.21619606	4.811198341	56.41297804	-0.612979682	19597367.56	0.005098446	57.75526527	92585.16139	907411382.6	-1604251.382	17896.65112	1728.639064	0.822785319	29.71643256	6.249583786	793.7336359	0.115039841	0.062358121	0.989332483	0.933735407	-0.37587081	0.998484828	0.059683115	297.5529415	0.000244975	12.60400498	0.960379837	0.002693987	595.1058831	8.767110107	4906.322546	8.876243925	3243.789867	0.52676029	1.512766078	31.39623254	5775.258879
b72	1	49.2181778	65.79037476	107863351.4	7.3879325	9.220619202	4.63827712	67.97092438	59.78420272	5.687057583	62.79990387	23.48766136	44.48326302	3.999888837	60.20534999	-1.402815592	107863351.4	0.010695658	50.53327238	142352.5911	1239130968	-2898014.963	15559.54144	864.2245417	0.893229847	18.12942638	5.483265058	525.2236012	0.220753024	0.158273307	0.995785513	0.963120972	-0.290615658	0.991480861	0.14552431	372.3922639	0.001031161	12.33544745	0.976232391	0.009899028	744.7845279	8.271869659	4105.941494	9.2320911	8578.072115	0.288261043	7.14734828	318.2814033	5053.820962
b73	1	50.50448608	69.30867004	146813585.9	7.825247746	9.656208038	3.68618366	81.63303375	62.45226083	6.171847051	65.43347931	31.31913376	50.31389999	4.258342955	62.9227079	-1.137553951	146813585.9	0.006631911	58.98228656	106982.6448	1240319469	-2785074.365	17551.48464	1434.411744	0.846977195	23.61242402	5.900283094	854.5774258	0.168855462	0.105714166	0.99456231	0.957967038	-0.263340646	0.989853213	0.102744378	320.8590254	0.000301342	13.30076087	0.92614007	0.002452032	641.7180509	8.705337988	4746.474097	9.392098571	13555.65284	0.365568697	2.645563197	245.9178825	5899.009366
b74	1	58.42839813	68.60342407	577490114.6	6.738998181	3.745414734	8.024010609	85.14565277	65.28226474	3.492606615	67.29253387	32.0856781	53.05997467	1.879039581	65.4682078	-2.121271207	577490114.6	0.017914966	24.31214296	115516.3791	443236755.8	-1339107.161	7193.951966	371.3996107	0.900118132	10.30969798	4.647604695	261.1517043	0.288273198	0.213979859	0.998709561	0.981801842	-0.262763715	0.980765909	0.199073375	337.3574824	0.001796647	11.39956333	0.966362058	0.009843084	674.7149648	7.615197623	1891.337894	9.150202354	23966.15635	0.177874928	7.448521204	2413.790895	2432.11923
b75	1	39.39034653	58.9855423	2257937.389	7.822455128	10.99730301	2.241664229	63.98431778	48.60506566	6.024409119	48.30066299	31.11737251	32.86694527	4.481628105	49.14169613	0.097227742	2257937.389	0.005159999	52.45389063	39570.27458	718149754.9	64791.58514	18173.54457	1862.525818	0.813458508	34.9633293	6.235436741	589.2108199	0.068534887	0.025583949	0.983587887	0.908079836	-0.659790939	0.999982487	0.027016271	188.379445	0.000739988	10.42900722	0.928432048	0.001699086	376.75889	8.407349437	5009.017596	8.111245115	701.2909091	0.750043753	0.157435443	4.82459893	5238.978478
b76	1	47.06061935	67.50550079	41865568.31	7.939700755	11.46907425	3.360275441	87.51405334	59.89156545	6.855785461	62.95526886	27.73771667	59.77633667	4.909042592	60.4759437	-0.998445622	41865568.31	0.006081965	70.34015444	114891.4171	1569421885	-3204730.573	20568.1024	2019.12924	0.818734189	29.90208721	6.243482366	1078.044093	0.14293779	0.087696487	0.994535737	0.954957682	-0.338859156	0.99716248	0.084085397	332.0391948	0.000302409	12.86736588	0.951591663	0.003117988	664.0783897	8.769226673	5646.80791	9.203368724	5241.348214	0.457879638	2.597644032	69.62024985	7034.200663
b77	1	52.29790497	68.77619934	91138253.27	7.385508681	6.998508453	4.813066691	80.67365265	63.3309198	5.276133943	66.2312851	33.65643692	47.01721573	3.289679024	63.70088623	-1.563029738	91138253.27	0.009798197	46.99750324	95971.97976	1066495391	-2793702.784	14289.58723	916.5779651	0.877368663	17.10004311	5.338796228	610.8519668	0.217958963	0.146412515	0.996022464	0.967220605	-0.309350865	0.993392034	0.142420199	304.345803	0.000618654	12.22186456	0.943677006	0.003826271	608.691606	8.273217147	3801.541298	9.267933019	5978.394301	0.266179622	3.302698384	220.0674978	4701.600669
b78	1	39.27872849	64.59169006	28412545.93	8.111352448	15.21271515	2.539639068	66.4621048	54.14245222	8.087379547	56.5489006	21.26039124	45.20171356	6.235437825	54.98705521	-0.733535164	28412545.93	0.00468811	92.17110795	124618.1072	2673465701	-4679133.23	30991.79013	1212.554379	0.923698361	25.34985212	6.052122578	546.1913898	0.120703479	0.064233062	0.994235791	0.949221585	-0.369966697	0.998567727	0.06251068	342.2879481	0.000200923	12.9950001	0.985827758	0.002007541	684.5758963	9.000237978	8051.086127	9.174726607	4661.409492	0.496052942	1.170360772	44.05416622	9217.865111
b79	1	39.92634964	71.01882172	17334857.44	8.398751604	16.55482864	2.777558737	78.32242584	59.11835292	9.675186091	62.7414093	25.94517136	52.37725449	7.085297826	60.2648972	-0.881927179	17334857.44	0.003862647	136.8781822	129663.2368	7475054500	-11216227.95	48849.45707	1564.878025	0.937248331	29.42782591	6.234352362	668.7909043	0.097527714	0.045398289	0.994448664	0.948953438	-0.479877544	0.99982106	0.044137043	343.2703203	0.00018744	12.58747673	0.96709244	0.00120102	686.5406406	9.23284271	12603.58377	9.224101028	2703.298345	0.566373003	0.520749507	18.43641316	13688.05069
b80	1	22.90794945	53.66108704	4626634.688	8.667262244	18.26359749	2.23937381	67.4058609	38.17899295	9.818136535	38.22175598	12.23849392	55.16736698	7.371525571	39.94234935	0.052257811	4626634.688	0.002818074	137.7557691	88046.98231	5749851802	-688756.0042	50629.63875	2744.55769	0.89650594	41.44358525	6.584700539	944.7269643	0.062665191	0.02340064	0.991297511	0.932830533	-0.593910724	0.999982467	0.023454145	275.7849238	0.000226585	12.14789325	0.944508372	0.00080718	551.5698476	9.465222859	13343.54911	9.094473191	2125.011724	0.732762663	0.184278716	8.172413793	13775.80431
b81	1	35.859375	64.76190186	6366130.05	8.240851707	18.02455521	2.907152859	66.27976227	51.97628669	9.461896242	53.82068634	14.609375	51.67038727	7.218073019	53.20384572	-0.753811763	6366130.05	0.004458085	129.1148215	163319.9162	6126147983	-8242848.005	41912.65317	3683.108685	0.836988628	43.89211286	6.723365616	1670.726943	0.097883353	0.054854995	0.986955697	0.926479212	-0.568994758	0.999948412	0.053105971	392.1068785	0.000404353	11.56128674	0.998805144	0.003276634	784.213757	8.924807443	11398.94046	8.91906836	1339.414406	0.595559985	1.598154686	10.02623388	12910.62465
b82	1	41.04665375	64.71543884	25231086.3	8.127541755	15.1355629	2.594294891	67.08231354	54.4055778	7.850729145	56.24450302	24.29164696	42.79066658	6.061043136	55.19507927	-0.682092936	25231086.3	0.004616489	86.52988001	106850.8755	2397459367	-3961197.041	28141.6314	1780.601733	0.88008604	29.63142379	6.257751449	875.7729453	0.130220556	0.076721906	0.99071565	0.93910148	-0.391240543	0.998996333	0.073872929	316.6277401	0.000255786	12.84179163	0.968623519	0.003252241	633.2554802	8.994343475	7480.558284	9.203709741	4087.264912	0.493511822	2.398662727	38.23375996	8652.238541
b83	1	43.85873795	64.55576324	23800515.24	7.500312085	13.1449852	2.801101413	66.60966492	56.74796861	7.007574157	59.72119141	25.97397804	40.63568687	5.40230242	57.35138368	-0.916928895	23800515.24	0.01135358	68.84926817	108316.2159	1272051707	-2941865.833	19986.54872	2161.755872	0.803138887	30.3187074	6.172337906	1212.617082	0.172581132	0.119013099	0.987814977	0.936250306	-0.371486369	0.997626715	0.108056923	322.2669314	0.001252273	11.84684955	0.900253654	0.014764434	644.5338627	8.316883597	5537.076148	8.855907561	2852.466003	0.39420481	5.381448204	82.15450525	6885.286472
b84	1	42.5	62.9025116	15357968.68	7.887963872	12.11595535	2.351380482	64.5974884	54.13083916	6.462817341	55.80871582	30.19571686	34.40177155	4.985061258	54.66729437	-0.610725649	15357968.68	0.005036972	58.36532528	67843.63942	772069036	-1569360.257	17367.44159	2162.245864	0.776327042	34.42145132	6.455059711	924.2877671	0.094761134	0.046266438	0.982999718	0.914944496	-0.376594081	0.998497566	0.044349378	253.0555257	0.000205069	12.5700227	0.867913014	0.001687132	506.1110514	8.718541874	4882.421864	8.747731921	2920.077252	0.568218963	0.754805548	25.88499708	5837.409353
b85	1	53.84164047	68.29911804	82251381.46	7.380187072	5.857772827	5.643729887	73.0351944	63.02311242	4.525007198	65.12096405	32.96554184	40.06965256	2.726320163	63.31771814	-1.675658917	82251381.46	0.008623868	37.22073112	96994.65753	768962998.2	-2045009.054	11391.94811	737.458404	0.876749945	15.7689188	5.299231636	480.4442786	0.202018222	0.127654284	0.995630326	0.964637295	-0.295203525	0.992355213	0.126432457	307.131349	0.000390744	12.37146309	0.964249185	0.002015014	614.2626979	8.298879305	3032.35163	9.189391468	5947.823845	0.289911476	2.301344345	176.9272763	3722.695839
b86	1	41.17546082	64.95459747	20888440.79	8.245068012	14.51779175	2.600269324	73.52761078	54.71070622	7.75532702	56.5067482	24.21717834	49.31043243	5.861805391	55.49349826	-0.640232992	20888440.79	0.004137682	86.26697448	106702.8066	2425008187	-3711403.21	28755.48785	1640.530446	0.891333866	29.82013913	6.274145586	719.5647673	0.10909273	0.057574724	0.993452876	0.945501359	-0.417260223	0.999420772	0.055732835	316.1010111	0.000184765	12.86368824	0.969203436	0.001606158	632.2020223	9.117543664	7599.004575	9.197794476	3652.161728	0.538428679	1.131474957	28.06590004	8627.133527
b87	1	45.157547	66.45944977	26702896.21	8.174807292	13.2669754	2.721387594	78.85442352	57.05857333	7.125855235	58.36223602	25.91108894	52.94333458	5.391271918	57.69136143	-0.557968655	26702896.21	0.004306312	72.61239362	109476.9336	1526338194	-2187916.934	23243.76565	1861.929848	0.850118083	30.42552736	6.316981758	896.5413472	0.108474698	0.055147119	0.99358732	0.948308086	-0.379318759	0.998841854	0.053298729	322.6851082	0.000161817	13.03598929	0.910865723	0.001511499	645.3702165	9.037180253	6276.423873	9.168551108	4222.44011	0.526291924	0.865813044	34.54954506	7261.203171
b88	1	47.65822601	64.55696106	4706489.279	7.710398225	9.746833801	2.673560233	71.32911682	57.1736342	5.412382121	58.35443115	35.82278442	35.5063324	3.984122234	57.55081761	-0.609601508	4706489.279	0.005714523	43.27216032	53011.37867	461200035.9	-969155.8188	12803.03551	1770.29233	0.755391507	32.52311816	6.282666568	667.7882948	0.081114906	0.033696998	0.986652087	0.920336944	-0.547952006	0.999875771	0.032154672	224.16568	0.000509096	11.00193578	0.946187232	0.001863436	448.3313599	8.363765698	3643.33196	8.225937068	922.0795215	0.648894808	0.303771566	8.12033779	4328.869956
b89	1	44.53468323	66.45944977	4120735.435	7.799695359	14.57498932	2.187229116	67.82975006	56.36357931	7.239703011	57.30337143	28.34025383	39.48949623	5.810149259	56.98447547	-0.449872719	4120735.435	0.005569559	70.37737184	94633.72001	1062701576	-1887995.38	20061.04731	3979.062055	0.668779897	46.73309014	6.780992374	1745.362215	0.084920494	0.042254922	0.976586589	0.902031483	-0.586315807	0.999932495	0.042099028	301.0085727	0.000637352	10.747681	0.981701084	0.003257196	602.0171453	8.371852004	6010.027342	8.3188165	825.6367218	0.650619954	0.600105194	7.067769898	7036.591651
b90	1	45.54017639	64.71827698	9516026.305	7.733240324	11.8067131	2.608294859	66.96717072	56.8959422	6.293719116	58.877388	30.60999489	36.35717583	4.848231726	57.38242472	-0.758872924	9516026.305	0.006234839	55.59442773	81051.28839	644315022	-1541922.623	14281.75034	3627.776354	0.595171656	42.51058265	6.728107161	1779.299336	0.099293362	0.051436494	0.975246019	0.90432084	-0.435840624	0.999267196	0.051251365	279.9743063	0.000359989	11.72346767	0.969224246	0.002229117	559.9486126	8.437187324	4477.381673	8.487277814	1674.663668	0.579468397	0.644565558	18.01868512	5558.12973
b91	1	56.9735527	68.85642242	49146293.08	6.814580789	3.211585999	8.397557828	104.0554123	65.53468293	3.984798722	67.5075531	31.53778267	72.51762962	1.917965267	65.80906485	-0.987799931	49146293.08	0.018358823	36.0383496	121711.7503	671293546.9	-1002920.766	8694.210289	1479.153022	0.704071284	19.69649227	5.368447092	1080.361712	0.222526952	0.149061184	0.997281921	0.975294255	-0.293794009	0.988239269	0.146259445	346.2757702	0.00129588	11.15519755	0.970266638	0.006610956	692.5515404	7.563676659	2543.340828	8.628118693	3029.513218	0.266964506	3.056201543	208.3359182	3603.993067
b92	1	48.12617874	70.47047424	11370712.24	7.886123129	12.97687721	2.567289953	71.84551239	60.72484635	6.947331125	62.56403351	32.24454117	39.60097122	5.202633964	61.29984448	-0.684382355	11370712.24	0.005517941	70.16396972	94179.26137	1301102244	-2364638.46	21648.43318	2212.216263	0.813465814	33.28988425	6.394169439	1064.427206	0.114166383	0.063214788	0.986774489	0.927643586	-0.471846958	0.999656925	0.05721556	298.8546674	0.000365411	11.82305624	0.93091091	0.003265938	597.7093348	8.718889112	5965.16236	8.808790327	1543.029742	0.509923907	1.582813676	16.69729015	7015.642171
b93	1	47.27528	65.15144348	15267956.09	7.460855759	9.903518677	3.626103536	66.33487701	58.57091047	5.929341073	61.41426468	29.64826584	36.68661118	4.270400881	59.02074889	-1.188115788	15267956.09	0.008744975	52.89724659	94819.52696	1003930586	-2565475.807	14998.27172	1685.449806	0.797453121	26.63236518	6.056886975	961.6376783	0.154988744	0.095187748	0.988326923	0.937738876	-0.3839251	0.997962417	0.095234043	302.4713277	0.000555688	11.66184107	0.951216931	0.003698116	604.9426553	8.189434462	4170.93038	8.672957971	1822.42642	0.415794301	1.930714302	38.32922656	5290.257088
b94	1	47.26373672	65.2600708	20820933.04	7.601725473	10.21245575	2.705743966	67.3150177	58.38288744	5.767696637	60.7142868	33.06593323	34.24908447	4.360662354	58.78568296	-0.874676991	20820933.04	0.006876052	47.19497527	74039.86694	433296039.4	-1220251.912	11775.89606	3118.39338	0.580417969	37.92828641	6.567309747	1639.87909	0.119983124	0.067906963	0.976273469	0.909942247	-0.325011745	0.995729384	0.066580331	268.0912177	0.00028782	12.35046547	0.795503204	0.002148093	536.1824354	8.367674689	3723.572361	8.625425466	3069.222739	0.509414562	1.351170951	41.42821577	4719.402106
b95	1	46.02955627	64.8400116	21811632.24	7.359635974	9.716659546	3.227111626	66.08573151	58.44254518	6.029136806	61.78798294	25.47508621	40.61064529	4.332121681	58.90095727	-1.155234202	21811632.24	0.010036009	53.79168133	120671.6019	631161769.1	-1835738.611	12966.8961	3261.308631	0.595931849	36.18860927	6.396431854	1918.908808	0.157242823	0.102913538	0.982074572	0.926386482	-0.327517481	0.994957026	0.097815465	343.8643448	0.000592768	11.89256384	0.824675012	0.005146872	687.7286896	8.177714571	4057.051182	8.653144386	2541.902815	0.40431093	2.979256607	63.09638937	5379.758383
b96	1	54.57610703	67.53481293	30162728.97	7.281241593	5.79404068	4.719417091	71.27290344	62.69642891	4.100880317	64.60664368	35.63645172	35.63645172	2.630952133	62.91965448	-1.383354245	30162728.97	0.009441807	28.04072196	79375.54267	307427902.6	-952626.7771	7540.240665	1401.329203	0.684332278	24.25799513	5.972030374	795.4650511	0.141528979	0.078294298	0.989684938	0.941011252	-0.275148275	0.989448243	0.078011105	278.9967835	0.00034199	12.23983185	0.92598364	0.002297914	557.9935671	8.078852425	2235.392467	8.562872994	3343.333115	0.438815214	1.14347079	71.93713086	2805.511518
b97	1	53.60547638	68.36568451	13314403.93	7.26613667	6.295528412	4.665935717	77.79026794	63.47123443	4.836781	66.13419342	37.96015549	39.83011246	3.011321483	63.78049149	-1.428191038	13314403.93	0.011454905	39.35349453	71735.80572	528941450.2	-1542143.709	10209.82476	1528.537389	0.737888796	24.04900744	5.880760889	938.8663295	0.163692291	0.099059497	0.990981122	0.947562766	-0.399954177	0.998135097	0.096178626	263.7501156	0.00071384	11.24498548	0.956069117	0.005667036	527.5002311	7.983845205	2934.590536	8.567845244	1295.791323	0.395903246	1.938318953	37.49190345	3935.429176
b98	1	50.82559967	66.58402252	20438437.77	7.466903066	6.664634705	4.132631958	78.72985077	61.15552857	5.02546833	63.65657043	34.38202286	44.34782791	3.139948046	61.5044253	-1.124505595	20438437.77	0.00951696	42.79565608	79556.2019	528745662.1	-1208817.242	10630.74052	2279.811129	0.643388444	28.81424537	6.063709795	1423.791941	0.172464834	0.111547133	0.989263736	0.944519796	-0.367667155	0.997403742	0.107688873	278.3281919	0.000603633	11.78741541	0.866177076	0.005596667	556.6563838	8.21837206	3227.637911	8.911187594	2022.522117	0.37433317	3.055673823	51.42013696	4279.826949
b99	1	48.71976471	65.22966003	37835061.25	7.229874328	7.725383759	3.88014501	85.97605896	59.97868857	5.371969844	63.29831314	29.28170013	56.69435883	3.642507592	60.35345751	-1.178670806	37835061.25	0.012359995	45.09675025	103667.0275	537133609.6	-1505074.621	10991.18112	2484.951135	0.629406708	29.7917119	6.023631349	1574.74094	0.19652093	0.137719855	0.992635464	0.953998202	-0.304412547	0.992170576	0.127399598	318.6504627	0.000892347	11.8136536	0.910709878	0.010116732	637.3009253	8.046330445	3369.033065	8.845596197	3400.16588	0.327348212	5.235561529	128.3832675	4509.201891
c1	1	49.71659088	66.84950256	47311340.38	7.627634726	8.28609848	3.618431698	83.85780334	60.65565031	5.509825754	63.54751968	32.52137756	51.33642578	3.75928027	61.04246549	-1.133746976	47311340.38	0.007754838	47.07467897	87976.20284	607005090.5	-1619087.932	12230.81786	2388.162138	0.671495319	31.22722246	6.28663184	1384.46271	0.142064547	0.083700111	0.991389469	0.946772502	-0.275391228	0.991140722	0.080795637	292.4274901	0.000296957	12.79871127	0.89488493	0.002677959	584.8549802	8.419899531	3654.745	8.972799982	5540.582421	0.436369412	1.810859329	98.46318028	4708.166983
c2	1	55.35897446	66.87911987	241919932.8	6.775970887	2.55311203	7.146456434	84.87545776	63.27416621	3.613347792	65.01098633	33.25274658	51.62271118	1.661144349	63.49114481	-1.981256734	241919932.8	0.016806683	27.50535881	95676.21586	371637612.8	-1168537.585	6694.278266	1111.538536	0.71317055	17.26545423	5.238679703	808.7061592	0.22734706	0.152013285	0.996016809	0.970107866	-0.204381197	0.961737113	0.148380459	307.0507064	0.000989003	11.74720229	0.848663783	0.004556354	614.1014127	7.584413248	1951.454201	8.767293881	14860.26246	0.247617391	3.060946282	1008.619482	2750.246625
c3	1	54.11355209	66.75457764	142246702.6	6.77759403	3.300365448	7.42826563	79.27106476	62.95407152	4.177812484	65.32234192	28.33333397	50.93773079	1.999131155	63.23548557	-2.140908666	142246702.6	0.018092133	35.51151451	127122.499	612724020.9	-1781412.928	8569.289696	1531.143935	0.693873684	19.58815342	5.332774897	1139.075662	0.230687378	0.157413691	0.994468317	0.966391206	-0.228883452	0.972146887	0.153151035	354.06505	0.001183185	11.58447899	0.854547185	0.005631321	708.1300999	7.583538139	2525.108408	8.769423271	8695.453265	0.244439695	3.546713564	643.5914598	3550.870876
c4	1	52.45509148	68.83956146	12185486.11	7.120114906	8.547851563	3.665360225	70.73183441	63.3864228	5.394316684	66.75153351	37.38869095	33.34314346	3.787403848	63.73247761	-1.280939362	12185486.11	0.012556	43.99010673	77037.9429	488136723.7	-1543282.642	10521.93583	2550.703614	0.607165603	30.75822281	6.092206961	1582.303641	0.16878737	0.107465118	0.979867263	0.925323027	-0.385836444	0.997256177	0.103563148	273.9381538	0.000908531	11.01010567	0.90445028	0.006678292	547.8763076	7.81886328	3268.15986	8.397329199	1129.199333	0.376399778	2.337676	37.668	4399.367556
c5	1	47.94124985	65.35740662	18934462.13	7.30665561	10.0813942	2.971224889	72.84822845	59.30303086	5.819539991	62.36107635	34.20807648	38.64015198	4.333227216	59.70879898	-1.02876943	18934462.13	0.011404693	48.29120662	72458.50067	472166411.4	-1430561.671	11617.53499	3108.773293	0.57472966	35.69630793	6.356241969	1790.815895	0.158948017	0.104318626	0.981108482	0.923878494	-0.346436952	0.995895745	0.09869267	265.1927144	0.000852355	11.59927905	0.804503591	0.00669416	530.3854288	8.017623505	3681.57707	8.587540057	2221.871399	0.418352739	3.023652554	60.57032574	4828.086671
c5	1	32.69230652	54.23809433	1560219.755	7.919105206	12.26739883	2.399093051	65.9450531	44.07292531	6.669698389	44.3992691	22.9157505	43.0293026	4.944112673	44.81076693	-0.077110807	1560219.755	0.004811762	65.58208749	56105.51599	996028791.1	-325306.9076	19915.50653	4050.134837	0.661517678	50.06857529	6.736041518	1442.693905	0.056742689	0.020962941	0.979524792	0.901528099	-0.704206962	0.999991812	0.021548849	228.3121488	0.000892877	10.15186708	0.969907003	0.001968113	456.6242976	8.281209874	5991.410341	8.146904108	603.2316602	0.776359923	0.15499007	3.738738739	6558.677135
c6	1	47.77658005	66.6548233	127010399.9	7.538373399	8.683246613	4.166700343	84.89588165	60.52775271	6.200551511	64.34346008	25.17515945	59.7207222	4.098630101	61.03076591	-1.382782705	127010399.9	0.009818626	61.14553965	136460.9856	1516772219	-3586543.99	17937.00538	1477.579446	0.845072448	22.81476422	5.740525333	930.4825037	0.192599421	0.127205912	0.995996447	0.965423841	-0.2730518	0.989773626	0.123089551	363.7894765	0.000585135	12.69230854	0.929319662	0.00365017	727.578953	8.391496211	4853.646207	9.267401366	10708.61049	0.314044708	3.325521908	334.8053315	6114.763615
c7	1	45.62041092	64.15565491	9317626.151	7.717086834	11.35829544	2.622491501	66.21512604	56.47551301	6.036430189	58.35168839	32.1402359	34.07489014	4.623041303	56.9290211	-0.75463898	9317626.151	0.006012975	51.42987413	69290.78736	659773241.5	-1580457.751	14873.32944	1943.435171	0.766716331	31.6767058	6.313417276	904.9908806	0.105655832	0.052295383	0.984407998	0.920875343	-0.439689094	0.999326961	0.05257518	257.0100463	0.000353259	11.76427507	0.916115049	0.002402918	514.0200927	8.457547674	4204.191153	8.546284988	1596.101217	0.555165641	0.623465739	17.28730435	5142.318309
c8	1	35.56144714	58.52134705	1378788.804	7.817598909	11.41397285	2.650572693	65.31694794	46.7340817	6.835898584	46.44760513	23.28977966	42.02716827	4.854086724	47.50379094	-0.082293142	1378788.804	0.005172492	72.53576101	68753.13068	1630504433	-835850.7727	24261.57316	3586.703805	0.741695281	49.26773734	6.548013856	1026.089152	0.054162619	0.020791259	0.980824304	0.899948674	-0.732888604	0.999994147	0.017827469	252.1383307	0.001120234	9.822409269	0.986531728	0.002757974	504.2766614	8.168784228	6962.069241	8.088967012	441.1440262	0.722003316	0.204140673	3.160392799	7255.395651
c9	1	34.63116837	58.61138153	5965433.791	8.261543712	13.14240265	2.271581516	65.27601624	46.18397927	7.264380868	45.74926758	21.48876381	43.78725243	5.4213129	47.00446705	-0.002022929	5965433.791	0.003757476	76.45998165	71945.89879	1780807220	-288230.0255	28360.6983	3624.163418	0.774251548	47.62223671	6.865044684	1303.108313	0.059152265	0.022435736	0.982170662	0.907016288	-0.552923657	0.999946183	0.022320278	256.4393434	0.000256185	11.96836826	0.82293028	0.000719021	512.8786867	9.103365151	7996.215431	8.707909105	2010.665185	0.744690809	0.165034842	10.14518519	7644.572699
c10	1	56.5835762	70.54251862	35859038.21	7.274511302	4.985336304	7.055048413	111.4846039	65.92049448	4.428538632	67.98753357	28.10483932	83.37976456	2.44510131	66.21390699	-1.225711861	35859038.21	0.010481981	38.76988669	152081.5909	747343687.1	-877658.6409	9553.147143	2148.259881	0.630729833	26.88319884	6.002956232	1411.131101	0.148189135	0.082415302	0.996990209	0.970468257	-0.28271202	0.990342127	0.082295525	387.5937071	0.000376206	12.12728574	0.839558749	0.00193684	775.1874142	8.066737552	2925.351756	8.63594374	3333.40983	0.407557138	1.034417836	85.73211884	3877.355378
c11	1	52.30929184	68.02078247	39539478.76	7.621532507	7.980442047	3.64144588	86.91197968	62.34502574	5.191016927	64.59169006	36.16136932	50.75061035	3.545918054	62.68639767	-0.934611539	39539478.76	0.007637798	42.6822181	76059.62466	462671879.2	-1100903.995	10781.12794	2755.752879	0.592492058	34.13961886	6.43001016	1564.024422	0.128350494	0.072236799	0.989930491	0.941693512	-0.281989929	0.992085135	0.071332654	272.1255395	0.000276501	12.71368205	0.871078297	0.00198505	544.2510791	8.372178667	3384.220205	8.814219797	4764.215067	0.473485894	1.133431599	76.85152057	4267.725669
c12	1	42.5020874	64.37622833	15773519.7	7.743782547	14.27799606	2.501850004	66.44277954	55.67699208	7.401999332	58.20788193	29.05697441	37.38580513	5.823367663	56.34735215	-0.770126995	15773519.7	0.007658353	75.09664782	84361.41215	1420280946	-3006213.474	22118.33706	2534.343064	0.792930648	34.03104534	6.377873383	1338.268429	0.13615565	0.082855813	0.983354735	0.923570379	-0.406609313	0.998865014	0.079233019	281.8865882	0.000522151	12.00523118	0.92041544	0.005482038	563.7731763	8.53657948	6163.170032	8.858926122	2266.550725	0.456230017	2.078519757	38.04669887	7511.72033
c13	1	51.05830154	73.82537842	2777082.138	7.676031236	14.21120453	2.401341978	78.19805908	64.40870257	7.573918147	66.5375824	37.02200699	41.17605209	5.892827682	65.01471719	-0.672177191	2777082.138	0.006275933	78.43248553	90386.86392	948872778.9	-1967677.479	18159.30402	7485.094094	0.417515779	62.05726172	6.941596431	3565.957123	0.07082822	0.032722789	0.961922101	0.881664225	-0.670552028	0.999976947	0.033639968	296.1687573	0.001079566	9.899219082	1	0.003544869	592.3375146	7.979736646	6411.099528	8.059044115	449.47793	0.68413688	0.298177454	4.123287671	7843.810837
c14	1	45.342342	63.99951172	4951804.053	7.814243	11.39952469	2.274132399	69.48874664	55.70935671	6.021256002	56.70132065	34.68199539	34.80675125	4.633353688	56.16062072	-0.435246118	4951804.053	0.005265122	50.48289488	53916.57655	459081458.4	-816381.3029	13462.89017	3482.735976	0.59090893	44.81512129	6.733880722	1358.732808	0.072954966	0.03208065	0.973840773	0.893964334	-0.545432669	0.999882631	0.030697102	226.7530311	0.000464547	11.14758181	0.917922201	0.001977741	453.5060621	8.42775027	4236.406536	8.32595116	1059.289172	0.674706479	0.372000487	8.266242038	5049.127374
c15	1	52.47363434	72.59520721	23741005.4	7.938948265	11.68042374	3.40650064	84.47936249	64.38516065	6.579539061	66.41544342	27.09587288	57.38348961	4.771772412	64.89138113	-0.946731065	23741005.4	0.005483681	65.44243241	152965.1374	1205150417	-2433508.657	18805.86087	2608.583424	0.753939076	33.90184456	6.410950531	1388.863475	0.112136133	0.059672249	0.992585763	0.947585606	-0.390156702	0.998782808	0.056728842	385.8887422	0.000241403	12.49808476	0.906155285	0.002091558	771.7774844	8.739113116	5353.611073	8.921030807	2949.38205	0.523125585	1.085955397	30.91699184	6544.253803
c16	1	45.64543915	64.5807724	24778654.56	7.794368819	11.53675842	2.894130691	69.28325653	56.66715895	6.219445068	58.37349319	26.08310699	43.20014954	4.71814081	57.15590004	-0.813487712	24778654.56	0.006007711	55.63000566	105429.6438	777727622.9	-1736376.7	15400.0078	3092.243543	0.664118408	39.42848158	6.65884109	1475.427521	0.103766685	0.05604256	0.984556603	0.922301173	-0.32127237	0.996094634	0.055618979	319.9202435	0.000237327	12.76374054	0.869823782	0.002387669	639.840487	8.568607127	4623.062837	8.714143888	4233.997231	0.558206622	1.042971378	45.56849044	5562.951027
c17	1	36.21145248	55.17621231	3955845.336	7.93632455	9.977973938	2.823207466	63.37004471	45.95588927	5.880213897	46.38766479	23.65638733	39.71365738	4.165955667	46.53185628	-0.357638024	3955845.336	0.004906935	53.26989021	59452.08423	1001642098	-1259423.436	17557.27958	2033.747967	0.790914081	36.15138422	6.366955938	678.1704554	0.068549281	0.026674547	0.987658119	0.920067917	-0.549499223	0.999911288	0.026077636	235.7229294	0.000383154	11.40237021	0.972778455	0.001378057	471.4458589	8.677512758	4897.756885	8.417817532	1271.35249	0.695868906	0.208131449	8.964969896	5325.229626
c18	1	45.6158371	64.56011963	2759654.484	7.668288587	12.40102768	2.481938884	69.73240662	56.34000264	6.399500696	57.79875374	32.52932739	37.20307922	4.924759598	56.84580488	-0.582886663	2759654.484	0.006197588	57.24963507	68340.24328	668835074.2	-1328838.493	15304.15664	3840.674747	0.59855372	45.36726243	6.680592237	1724.286224	0.082255971	0.038843372	0.974872958	0.899834509	-0.629239999	0.999960565	0.037721883	255.8701035	0.000840074	10.29145926	0.961361007	0.003531364	511.7402069	8.183491251	4786.207847	8.112245371	544.264637	0.637312221	0.429558655	5.292740047	5726.441171
c19	1	46.5505867	65.43254852	11386658.37	7.620908032	11.84017944	2.873325524	79.07991028	58.22570441	6.415090657	60.82111359	30.78445816	48.29545212	4.877378355	58.72318612	-0.875542235	11386658.37	0.008011773	58.17993436	86466.34313	864613462.6	-2087609.275	16148.98664	2697.113938	0.713401856	34.93948571	6.413440083	1449.666999	0.133635835	0.080094268	0.9890568	0.937348819	-0.432237809	0.999130544	0.079074152	288.2707151	0.000544308	11.55985061	0.937398611	0.004670039	576.5414301	8.329102486	4711.525145	8.624802788	1625.018776	0.492131671	1.806393057	26.45487583	5818.671924
c20	1	47.20598984	64.86128235	120801274.8	7.168916345	9.140678406	3.929339159	66.73950195	59.04512307	5.920482195	62.79523849	28.29855156	38.44095039	4.162008915	59.49585395	-1.343944498	120801274.8	0.014000794	53.43007896	104670.8477	1093754578	-2882353.431	15742.47884	1281.112665	0.847259434	21.84200516	5.704036182	785.6725828	0.194045174	0.129542759	0.991871916	0.950512696	-0.241617516	0.980496784	0.126487049	317.8878145	0.001033024	12.25552505	0.899628497	0.005968645	635.775629	8.005660579	4255.897877	8.829301348	10639.7366	0.311768881	3.452084058	477.8051103	5341.256137
c21	1	52.89396667	66.22648621	59648425.74	6.880827499	5.295627594	5.832023867	85.66455078	62.08806575	4.400281644	64.79354858	29.28170013	56.38285065	2.624351995	62.36129516	-1.773573804	59648425.74	0.016211559	34.00322601	115835.6681	438934826.1	-1403354.659	8166.077772	1618.5093	0.667109419	21.9956617	5.570751943	1127.040869	0.216129869	0.147454214	0.995139601	0.965346419	-0.252140165	0.980682742	0.145220001	337.9314737	0.00112556	11.52688046	0.833719888	0.005793092	675.8629475	7.631024296	2446.146768	8.660129071	4301.080193	0.280419885	3.331533709	248.6528883	3401.660311
c22	1	45.92865906	65.1673584	12930635.94	7.676428022	11.02736282	2.915757385	81.17884064	58.33535676	6.52117452	61.55387115	28.72098732	52.45785332	4.842948836	58.85467247	-0.831042368	12930635.94	0.007967183	60.85862339	98826.59573	822128431.4	-1916687.116	15658.96718	3126.810978	0.665951902	37.30607839	6.501686463	1703.025569	0.128371311	0.074897916	0.989211962	0.938340766	-0.416244696	0.998939803	0.072643069	309.3374438	0.000468817	11.75378223	0.965400982	0.003627178	618.6748875	8.369611474	4696.444539	8.698736499	1812.594428	0.485559718	1.430203852	29.74149478	6086.191875
c23	1	43.94747086	63.17370987	2005999.469	7.712243103	11.27657318	2.19935413	69.65306854	53.63712649	6.054450887	53.45467758	33.08209229	36.57097626	4.618444467	54.11530631	-0.053827506	2005999.469	0.005479248	51.52503902	52920.01744	461506224.1	-234965.6345	13766.86329	5355.395591	0.442426381	58.80912621	6.897444595	1824.055581	0.048488896	0.017072579	0.963956546	0.870413988	-0.702468852	0.999988802	0.017788724	225.4198633	0.00105741	9.90312615	0.936192203	0.002286635	450.8397267	8.033439073	4780.564721	7.922188827	558.9094891	0.815926261	0.0999009	3.753284672	5152.631454
c24	1	50.80706024	69.52207184	42470794.74	7.753698989	11.06179047	3.183644227	72.99495697	62.16194109	6.235906099	64.63430023	32.60655594	40.38840103	4.626114444	62.61679983	-0.975609221	42470794.74	0.006526783	56.75670014	97055.78102	1116360872	-2540283.961	18095.06065	1090.118883	0.885221824	22.10862052	5.849746505	578.4777126	0.150429843	0.086920244	0.993565264	0.950981626	-0.332765393	0.996634941	0.084289269	304.6341307	0.000319147	12.68211835	0.962856051	0.002692957	609.2682614	8.637583806	4796.294883	9.071861983	4446.501292	0.410496796	1.579689992	70.69811669	5676.061246
c25	1	51	67.25274658	45325845.02	7.428862561	7.285713196	4.044274903	76.6556778	61.5888986	5.135541526	64.32600403	35.05860901	41.59706879	3.375222788	61.92998316	-1.345457894	45325845.02	0.008963326	42.130383	78672.96895	529217312.9	-1582410.879	10695.45153	1955.009437	0.6880469	26.59039241	5.986197743	1224.303478	0.166132823	0.101512643	0.989521432	0.945280489	-0.279955547	0.990381383	0.097759123	276.5603452	0.00039959	12.38213741	0.830762516	0.002526509	553.1206904	8.222787707	3162.615242	8.933912937	4383.76155	0.370939376	2.071591015	105.9285835	4212.638737
c26	1	49.12729645	66.29375458	20042140.06	7.214316936	9.613220215	3.216702522	88.8910675	60.43517918	5.713381431	63.67197037	32.95960999	55.93145752	4.178453226	60.82647214	-1.085775023	20042140.06	0.012154319	47.44882996	85145.75644	519964952.3	-1582456.494	11956.29208	2397.566897	0.664472525	30.36715186	6.088340665	1457.083914	0.185151372	0.128180413	0.99265645	0.952226912	-0.354380074	0.996167799	0.123472163	287.6698178	0.001004988	11.41040333	0.922648029	0.00694719	575.3396357	7.948608011	3588.464745	8.646882512	1968.778106	0.363444361	4.05875254	65.83994831	4744.475874
c27	1	39.60014725	58.12179184	1144014.374	7.409025228	10.91342545	2.012962702	61.67644882	49.12496944	5.86303456	49.70286179	32.30374146	29.37270737	4.602618497	49.60086658	-0.192171344	1144014.374	0.006821598	46.9833426	35132.32144	307693945.5	-378986.155	11503.25282	5645.365308	0.34320299	60.39273772	6.791422502	1895.639092	0.046680724	0.015407034	0.943815211	0.842045688	-0.718497254	0.999985911	0.016226518	183.4815468	0.001544881	9.353293543	0.975283501	0.0031267	366.9630936	7.666727441	4287.154532	7.524973931	394.9010753	0.849249624	0.087223957	3.172043011	4698.334078
c28	1	55.2259903	74.64083862	139455886.7	7.381890693	9.192901611	4.578862697	102.6997604	68.2830636	6.336937988	72.10250092	26.8240509	75.87570953	4.203958122	68.75899204	-1.502065177	139455886.7	0.011426766	65.22221164	186197.27	1403059655	-3373966.213	16718.41977	2783.754647	0.71244123	29.57383275	6.002281782	1888.604983	0.193112454	0.130308427	0.995340271	0.965155121	-0.249241509	0.984417916	0.122233548	427.4468398	0.000777035	12.48461799	0.905337176	0.006127376	854.8936797	8.194992774	4875.543605	9.083423086	9511.182256	0.322445749	3.978042955	337.0553277	6522.68418
c29	1	49.8603363	74.79050446	7227926.402	8.136400287	15.67038727	2.318610024	78.49441528	63.92766095	8.123688306	65.53072357	31.69692802	46.79748726	6.325234856	64.63738964	-0.536458001	7227926.402	0.004369675	91.24630553	123645.2149	1943963954	-3140193.771	26351.12079	5213.887169	0.670492596	53.51166736	7.007060972	2264.467312	0.074241759	0.035195453	0.978075078	0.904715506	-0.587261674	0.999957062	0.033598006	344.0279023	0.000432432	11.26293362	0.963673036	0.002381362	688.0558045	8.731082629	7891.251991	8.633942673	1182.430058	0.683485583	0.576095426	7.559537572	9125.012964
c30	1	39.99755859	54.46396408	1432924.889	7.42696963	8.145920753	2.358888598	60.12093735	47.37355875	4.557686636	47.41143417	33.89200974	26.22892761	3.362031513	47.6915501	-0.035074831	1432924.889	0.006792643	30.22988219	23290.42648	192787042.9	-58023.57524	9116.740201	1955.156142	0.647348646	34.6510014	6.254560993	719.7720652	0.074998834	0.03009354	0.97420323	0.890889067	-0.659685442	0.999968785	0.032427581	146.6232545	0.001110709	9.843278702	0.919796706	0.002472946	293.2465089	7.863240436	2767.974086	7.738826657	461.8253968	0.733056185	0.223240111	4.279365079	3024.849725
c31	1	47.95420151	67.64289093	7487483.536	7.628561756	12.08353424	2.398062006	69.51148224	59.96108023	6.445759637	62.34856033	38.74206161	30.76942062	5.008464577	60.43534556	-0.753996568	7487483.536	0.006965854	57.09985141	55358.47197	567471252.5	-1456090.74	14296.36976	3664.575764	0.591029284	41.44650012	6.643057826	1909.153869	0.110885608	0.060629714	0.96678013	0.894049592	-0.4760752	0.999557218	0.057188525	229.5581131	0.000513011	11.26981463	0.844820898	0.003469112	459.1162261	8.296058296	4490.236382	8.454824326	1080.849756	0.527243783	1.065317311	14.28	5709.479768
n1	0	40.05201721	49.85473251	3071627.563	6.945560006	3.785205841	5.089457239	61.11329651	44.26695694	2.865001644	43.54605484	37.78736496	23.32593155	1.676098175	44.44460813	1.374228479	3071627.563	0.010794347	15.75971544	5972.111513	143358841.3	520812.5406	5472.630741	654.9766482	0.78584023	17.73984759	5.513264678	327.9346918	0.147948435	0.079837739	0.988831275	0.934242908	-0.437063362	0.998803425	0.083197874	69.04334983	0.000659393	10.80778777	0.904248081	0.002999007	138.0866997	7.728518182	1531.901847	8.072414802	681.0951768	0.438003329	0.787005924	16.785209	1575.736655
n3	0	51.44705582	63.95046768	931091.4828	6.899679475	7.841243744	2.020078302	67.20050049	57.78581115	3.987306283	57.94002914	48.28927231	18.91122818	3.070043446	57.97707386	-0.010357217	931091.4828	0.009865892	22.14112244	12703.20599	124405171.3	-147077.485	7740.033027	1043.708408	0.763191971	26.18167912	5.651121343	328.2349064	0.09012647	0.038514023	0.973277939	0.8858599	-0.751726293	0.999982197	0.038620347	105.0074148	0.002775887	8.517718023	0.991095077	0.005300466	210.0148297	7.039766138	2195.935359	7.149944141	179.9891697	0.649780396	0.242985051	2.732851986	2214.003727
n2	1	115.7900047	127.9394379	16677030.37	6.91996058	5.189567566	4.393119147	132.7523346	123.706033	3.91488814	125.8887253	101.8242264	30.92810822	2.523657308	123.8069179	-1.371534585	16677030.37	0.013497851	24.97032055	52663.59186	167293521.4	-643426.964	5818.603317	1904.405266	0.503630716	27.45394055	5.946691233	1134.685518	0.158705821	0.097666122	0.982155113	0.926684653	-0.481254947	0.999161989	0.098694009	227.3400191	0.001206359	10.11529006	0.903773614	0.007050547	454.6800382	7.447151964	1930.752146	8.005757661	468.1930147	0.430324462	1.708230834	14.68566176	2496.141541
n4	0	120.7539673	133.1076355	163310274.7	7.368580604	5.270332336	4.594197817	141.1607208	128.5264417	3.930583932	130.15625	104.8164673	36.34425354	2.413180152	128.6317501	-1.198957926	163310274.7	0.009054979	27.08091543	60934.5888	291119608.9	-810273.9697	7386.63186	1183.802418	0.722122339	22.55688084	5.887165746	660.1878333	0.146310733	0.082169371	0.99151888	0.945455553	-0.265328023	0.9882905	0.083317588	243.6871949	0.000308367	12.47321963	0.913094506	0.001913299	487.3743899	8.115815859	2142.608569	8.728991831	4170.033029	0.422495748	1.168675291	89.37264438	2707.961442
n5	0	116.5176392	127.8974533	258068937.4	6.697668446	5.271537781	5.473699117	128.859726	124.1270245	3.762439797	126.391304	92.50286865	36.3568573	2.442859749	124.2217913	-1.655468226	258068937.4	0.016882424	23.53520007	105343.6014	285515627.1	-980057.8092	6765.914199	1018.557881	0.737175505	18.21026935	5.362287358	678.3855825	0.239238185	0.173686391	0.992730824	0.956303995	-0.255532496	0.980448998	0.170740367	322.3444593	0.001550641	11.33542581	0.92306918	0.009754031	644.6889187	7.51290252	1946.11802	8.582569928	4246.388543	0.253909863	5.077979228	282.3416647	2353.411131
n6	1	103.5401306	128.0649872	33784496.8	7.745364219	9.960609436	3.988804391	139.1974335	120.3960663	7.411247047	124.1937485	92.82619476	46.37123871	4.724796144	120.7784495	-1.385469734	33784496.8	0.007206383	92.22107835	89772.32225	4744136604	-9032736.592	31334.63345	1949.908651	0.881003037	30.68261725	6.2451204	940.1434629	0.118622301	0.063766852	0.991298034	0.941540121	-0.496882382	0.999722467	0.062977703	287.0861314	0.000481413	11.37102153	0.948901336	0.003908593	574.1722629	8.393078961	8321.135525	8.609077425	1190.224525	0.513913871	1.033439376	16.68998273	9222.263487
n7	0	105.0812698	117.6742752	7879237.882	7.301323745	7.28452301	2.904362942	124.6322479	111.4504423	4.168927632	111.5703506	96.2477417	28.38450623	2.97617126	111.568155	-0.12282384	7879237.882	0.007434694	26.25211699	28468.27357	180235940.6	-88230.92074	7711.286146	1658.754732	0.645371572	32.70685052	6.160018033	561.4801419	0.076298907	0.031171427	0.980668518	0.902021777	-0.63640911	0.999947784	0.031432604	164.1701641	0.001127781	9.827282202	0.952538058	0.002957822	328.3403283	7.776997637	2342.51022	7.690133513	433.0410742	0.684109122	0.22556147	4.706161137	2623.939928
n8	0	65.73914795	83.25572205	20470391.47	7.888514043	9.023284912	3.119418874	98.24980164	76.60560239	5.652470958	78.59313202	51.38910675	46.86069489	3.91138298	76.92859365	-0.646513469	20470391.47	0.005631826	49.5902023	72063.41137	625324886	-1102663.429	13615.69179	2042.341315	0.737938453	30.44653186	6.249089236	1078.294689	0.127326664	0.070396158	0.991151596	0.942985897	-0.452926622	0.999521648	0.071877733	262.9960921	0.000335058	11.91204621	0.89731517	0.002075792	525.9921842	8.557063454	3914.508277	8.906409486	1695.651633	0.490214407	1.043630666	19.48048569	4960.11734
n9	0	38.9461174	52.47412872	14298219.33	7.556532402	7.704296112	2.745585039	62.18032455	44.92161548	4.315810613	43.79921341	35.67027664	26.51004791	3.176159211	45.22424511	0.678758686	14298219.33	0.006083859	27.28080809	12100.16209	255844919.8	563724.8353	10008.35754	755.6117231	0.859545832	20.5430402	5.749388725	316.050813	0.116818691	0.055206469	0.989777287	0.931780663	-0.311935451	0.995430279	0.056416486	98.92008674	0.000169012	12.77883038	0.877371113	0.000826736	197.8401735	8.497181279	2690.992316	8.662424244	3620.196681	0.517836745	0.492065887	42.53225576	2728.281011
n10	0	114.1412643	128.650528	65890878.63	7.240759703	8.785888672	2.706093414	131.0771179	123.1841595	4.813492945	125.2616882	103.4643173	27.6128006	3.669212137	123.3156808	-0.887013705	65890878.63	0.009907329	32.41998239	45680.49489	201266126.8	-705360.0209	8061.027837	2068.877936	0.590429486	30.01254088	6.173306328	1134.641329	0.160306827	0.104990801	0.975915406	0.912130039	-0.346612925	0.995837809	0.104518248	210.1900883	0.00074573	11.53522197	0.789496812	0.006511368	420.3801767	7.93030305	2532.476443	8.467499451	1820.497808	0.420147198	2.799504807	42.92845604	3241.319825
n11	0	104.8867912	125.1989326	8827997.348	7.838083021	11.40074158	2.383104211	130.9934387	114.8768633	6.356948185	114.7186203	94.97129059	36.02214813	4.72839248	115.1314521	-0.1442845	8827997.348	0.005099694	58.55754551	49660.72235	961006637.3	-724897.9511	19907.91844	2263.136209	0.794432834	37.98155287	6.319047746	747.876544	0.065590222	0.024345689	0.983482568	0.909198782	-0.723903716	0.999993121	0.025194952	212.6995297	0.001080257	9.875452687	0.997158784	0.002373969	425.3990594	8.131474627	5542.763662	8.05770069	497.978979	0.747716185	0.14471228	3.396396396	5855.666606
n12	0	98.11237335	114.2410049	33722222.29	7.822029579	9.509605408	2.362756955	124.5465775	106.3267642	5.108650522	106.3652039	92.20552063	32.34105682	3.851544489	106.5027051	0.073624574	33722222.29	0.005014861	37.44540839	25323.93624	370956650.9	-16104.5822	12231.19724	1516.84472	0.778747809	29.71387716	6.218393941	593.2280964	0.087136746	0.037066022	0.986295413	0.920272154	-0.464392337	0.99962569	0.03725406	150.473931	0.000273599	11.92370398	0.880169399	0.000987766	300.9478619	8.609612706	3437.01049	8.494917036	1931.70703	0.649750094	0.276748614	14.90918264	3744.944925
n13	0	116.3015442	132.4580994	18487736.19	7.510031345	10.12989807	2.007600058	135.1936035	125.3462513	5.185445016	126.5169296	110.1466675	25.04693604	4.136008453	125.4896243	-0.421056888	18487736.19	0.006377533	35.96308746	29569.90279	218116419.2	-500921.2595	9681.50109	2377.295184	0.60601635	36.15568551	6.445057351	1030.496159	0.09096801	0.042973096	0.966455799	0.884429637	-0.54210108	0.999828029	0.044383236	166.5568283	0.000623403	10.72703205	0.796903793	0.002312962	333.1136565	8.117431463	3014.699069	8.11080964	723.0988075	0.615927434	0.429408914	7.487223169	3599.126425
n14	0	74.6843338	85.25553894	130518814.8	6.77713065	4.317245483	5.114363832	91.0656662	81.80663123	3.398643451	83.68196106	58.82752991	32.23813629	2.057825875	81.92804412	-1.631975447	130518814.8	0.014969799	19.87950092	57083.62462	147172219.5	-617098.0465	5085.398907	807.4148403	0.724296747	15.84815416	5.20412945	551.7151672	0.23620565	0.164374232	0.992734314	0.957240162	-0.244595725	0.977926869	0.163902588	236.6719653	0.001041943	11.49438762	0.874903821	0.00563954	473.3439305	7.555328836	1473.203437	8.714964102	4886.861147	0.251317107	3.821492109	291.0877346	1987.763038
n15	1	116.5911575	129.9688263	143295525	7.378329561	7.02986145	3.388448887	135.9944153	125.0690323	4.360717955	127.1233978	104.1508026	31.84361267	3.060623158	125.1838215	-1.045789243	143295525	0.008623638	28.72633882	49456.95447	217451478.6	-727171.4257	7496.1471	1440.507785	0.676335877	24.65040174	5.974032897	818.383725	0.154415648	0.091797436	0.986825033	0.934088357	-0.27301376	0.989519209	0.092868134	218.9567344	0.000361697	12.36864598	0.854622282	0.0026491	437.9134688	8.11450739	2234.163721	8.724649612	3799.995626	0.415572575	1.524347104	78.85454943	2873.093389
n16	1	36.22264481	42.93587875	8061544.344	6.132618787	3.789066315	2.909640279	44.06848145	40.54608784	2.210474269	41.72090912	31.54808998	12.52039146	1.643845769	40.63177187	-1.015813166	8061544.344	0.02158135	6.955646361	9513.710552	10461507.36	-82886.57775	1730.6387	427.3796265	0.602679709	13.6764826	5.141895919	236.149448	0.222661077	0.154370875	0.976035111	0.911839879	-0.205408901	0.951747523	0.155690496	95.85191265	0.00177466	10.56709939	0.716963965	0.009373618	191.7038253	6.833580996	539.5045817	7.82879906	1433.749539	0.293620631	3.865298277	105.3817325	696.2151215
n17	0	67.74694138	86.25844574	13929250.6	7.753088212	11.81847382	2.276658892	89.1309967	78.18414349	6.0672797	79.52848053	58.02542496	31.10557175	4.745605235	78.50723037	-0.577189382	13929250.6	0.0057342	50.62492728	50298.7583	682408435.3	-1605187.752	15379.86265	2043.776632	0.764614703	33.5681256	6.3787976	858.6178067	0.099619412	0.049595564	0.980397846	0.90929008	-0.48474336	0.999671464	0.050810836	216.6980314	0.000413923	11.46806127	0.900944436	0.002625026	433.3960629	8.413020178	4355.909821	8.420187877	1361.617699	0.602485708	0.620917065	12.95929204	5062.614984
n18	1	119.8144394	128.1903229	18708313.62	6.224712743	3.807220459	4.914059754	128.859726	125.3853023	2.795946383	127.0188675	111.8736649	16.9860611	1.783674594	125.4372122	-1.604493089	18708313.62	0.021310428	13.02017313	20817.16177	49221948.01	-273012.9018	2970.090673	854.8732284	0.543818853	17.38940597	5.283723001	540.3142176	0.219370392	0.150198711	0.975305423	0.919357362	-0.381374704	0.994171324	0.148545264	142.4307239	0.002120318	9.595593234	0.880270542	0.010900483	284.8614478	6.834731199	956.2409753	7.703536758	359.3229605	0.302206022	3.040540531	25.33809924	1302.716982
n19	0	114.5868073	128.7804443	5931540.279	7.069298388	9.666065216	1.871571505	130.5546417	122.4228396	4.753848593	123.4410858	109.4650497	21.08959198	3.857004825	122.5420649	-0.363368503	5931540.279	0.008671687	29.20601933	22137.28685	114366124.6	-307535.7069	7092.889718	2824.516552	0.432061312	39.59404572	6.305030966	1223.750085	0.091179284	0.044126032	0.94710271	0.857961385	-0.676516968	0.999955738	0.044245824	145.1491149	0.001834968	9.132909759	0.952960114	0.00459284	290.2982298	7.337189321	2479.351568	7.425125466	241.2835443	0.610844416	0.370427816	3.425316456	2921.446973
n20	1	62.78459549	70.37467194	155731879.7	6.10400346	1.364883423	8.491651094	74.10313416	67.86317002	2.376022119	69.00978851	46.27284622	27.83028793	0.992774817	67.95465664	-2.32533471	155731879.7	0.028643965	12.42551409	49529.13042	94775908.31	-420023.1102	3086.789601	518.1128005	0.7085146	10.91424237	4.460344762	395.0401966	0.328262865	0.260211574	0.993874337	0.966303196	-0.247157227	0.969505457	0.258294307	221.1029933	0.003404635	10.31589601	0.863384688	0.015589758	442.2059865	6.862900433	901.2256004	8.600560428	5258.736034	0.155934528	7.27721242	965.9890879	1245.703463
n21	1	116.534375	129.7801514	15149994.89	7.157078208	7.15422821	2.925195246	135.6374054	124.5478765	4.249741355	126.5168152	107.7317505	27.90565491	3.076174205	124.6533445	-0.892582675	15149994.89	0.0092476	26.28275154	32977.41419	136733788.3	-482282.0564	6393.350048	1757.144412	0.566407604	28.13631129	6.034949001	946.4716052	0.135443051	0.076826802	0.979653105	0.916884892	-0.521119261	0.999630887	0.079542776	178.3708165	0.000959091	10.2443814	0.933465414	0.005299871	356.741633	7.712937923	2037.623615	7.981450526	480.3784615	0.492695858	1.108060487	9.016410256	2627.791558
n22	0	97.69072723	122.8351135	11670250.76	8.116777115	15.91919518	1.900859734	131.7046814	110.7962608	7.991449632	111.9155045	93.3814621	38.3232193	6.312947652	111.1870216	-0.089194023	11670250.76	0.00404652	86.74235497	39518.91055	1989658121	-838298.0097	32568.28204	2718.199981	0.84562383	39.90063554	6.505874175	1042.257884	0.06978279	0.026922088	0.982742662	0.911326152	-0.707143309	0.999994578	0.029706114	179.0383844	0.000721197	10.45872323	0.962751954	0.001542774	358.0767688	8.597707375	8821.620505	8.367621098	707.8368644	0.749827187	0.144103706	3.819915254	8674.322357
n23	0	49.64094925	63.26241302	1097132.621	7.087168523	7.7317276	2.286604973	64.82578278	56.9161417	4.270982127	57.33398056	44.57933807	20.2464447	3.234528744	57.14259058	-0.42183505	1097132.621	0.008361678	25.82847152	20012.29149	185457228.2	-536561.3106	8034.684861	1624.209479	0.665180175	31.95541694	6.000054719	572.8483376	0.079482992	0.031944504	0.964754368	0.873342244	-0.727438413	0.999979831	0.030721483	135.6735988	0.002186095	8.864091959	0.995979922	0.004622413	271.3471975	7.245342969	2414.723585	7.299053789	232.4345238	0.691769416	0.249114229	2.80952381	2584.822908
n24	1	71.65044403	77.24465942	32355797.5	5.345489907	1.037338257	9.126792693	78.09676361	75.58028059	1.911786489	76.7259903	60.31381607	17.78294754	0.762197035	75.6347462	-2.537101654	32355797.5	0.048097588	8.236019863	25040.34829	35305130.49	-208933.5325	1789.607764	404.3228874	0.623026081	9.574756429	4.277332127	310.3922009	0.332888952	0.261134079	0.988928948	0.955647998	-0.237532943	0.949388986	0.259318194	157.1417306	0.005834153	8.916435269	0.803540825	0.02028713	314.2834612	6.015822057	548.4826629	7.69077608	879.8631542	0.155562792	6.141212521	272.0399576	823.9720765
n25	0	119.6554565	129.7383118	399219174.5	6.624476036	2.886795044	6.24192242	135.3445435	126.5709279	3.127310862	128.1903229	101.2050858	34.1394577	1.662764076	126.6439722	-1.886560844	399219174.5	0.017016862	18.49590913	68648.30862	135999354.1	-562951.6586	4300.120238	935.8091996	0.638582903	16.12298006	5.123807233	669.9400388	0.24443912	0.170729854	0.992553685	0.959284151	-0.216056345	0.964165694	0.170747166	260.396912	0.001080352	11.3980458	0.84391618	0.004892507	520.7938239	7.396747507	1308.982359	8.703824582	5821.152907	0.233865771	3.829410757	423.5667109	1849.411816
n26	1	112.9985199	129.6134949	34738379.35	7.685972628	9.500244141	2.373497822	133.1289978	122.474238	5.194934165	123.5241241	104.6282654	28.50073242	3.971117478	122.6305813	-0.575521222	34738379.35	0.005666685	38.32048597	38670.44051	269369685.2	-613134.079	10308.493	2756.90003	0.578304078	37.45696023	6.535489695	1285.96535	0.097514512	0.048347392	0.970117052	0.894434184	-0.464014111	0.999534509	0.049396976	191.7757821	0.000369246	11.55800985	0.786277752	0.00195145	383.5515642	8.327040763	3266.348258	8.394552502	1374.225974	0.594903019	0.550648601	13.09004329	3831.917292
n27	1	120.0140335	128.3368835	169185931	6.640671672	5.230552673	6.034336685	139.5093536	125.0246491	3.197209463	126.8723297	101.6819839	37.82736969	2.106362313	125.0918756	-1.56883227	169185931	0.016513934	16.81445249	58050.78441	112470671.3	-435424.0936	4517.521901	693.0914325	0.731745455	13.04538186	4.809467593	519.1796802	0.277324655	0.203452439	0.995464405	0.969622369	-0.296318627	0.98799383	0.201288178	238.9437634	0.00133696	10.96028554	0.91742889	0.007738129	477.8875268	7.419173873	1302.653333	8.884132685	2182.832223	0.201889773	5.304262375	178.5486496	1681.723363
n28	1	58.16239815	69.15762329	14667043.71	6.571758538	5.865898132	3.051563962	72.39053345	65.52133874	3.569414557	67.55783844	48.99359512	23.39693832	2.627417456	65.66049289	-1.098673443	14667043.71	0.018379236	18.25449655	31392.35354	69155279.36	-354251.2604	4334.772829	1172.977022	0.572167066	21.24608517	5.559929134	710.5400642	0.230343631	0.174167453	0.98080176	0.925934679	-0.323763563	0.990792872	0.172512347	174.9305808	0.002042646	10.49235018	0.848321553	0.012376643	349.8611616	7.225051801	1376.937463	8.231083646	1087.674897	0.319716313	6.580260047	62.52616108	1826.237945
n29	0	28.51165009	35.44322586	1911176.593	6.614130974	4.199920654	2.201699637	36.84319687	32.16475455	2.235149429	32.40425873	24.8068428	12.03635406	1.722479906	32.27248254	-0.320230833	1911176.593	0.011038466	6.941693948	6640.261344	11881167.04	-47148.38522	2181.743357	332.2529432	0.735466292	13.90472967	5.172796576	133.0653432	0.151793141	0.079388656	0.978919262	0.903236829	-0.321452026	0.992378892	0.083939105	78.59769967	0.000576934	10.95983763	0.806070449	0.002205147	157.1953993	7.383791405	628.499075	7.770184886	813.027248	0.44306662	0.680125029	20.25558583	693.6518866
n30	0	58.87325668	67.13729095	66924134.51	6.230301112	2.818744659	4.968754021	77.25914001	64.74846887	2.685417653	66.30448151	49.5842247	27.67491531	1.544973526	64.8467269	-1.525864633	66924134.51	0.026553447	12.73376928	25542.36225	54334856.8	-282106.6637	3038.524854	570.4408388	0.679864581	12.97439545	4.79861332	398.1825007	0.292692519	0.225873451	0.993025317	0.95938678	-0.247024076	0.970473286	0.224656614	157.8757795	0.002901754	10.40953544	0.832240272	0.014069372	315.751559	6.939882681	902.2414233	8.425528241	3094.354068	0.194430039	6.64258047	422.598115	1273.631864
n31	0	28.61490631	32.0239563	12543869.12	5.415357029	1.508428574	4.704256038	34.7240448	30.85076776	1.140995424	31.45075417	23.39574051	11.32830429	0.711721272	30.88654955	-1.344613359	12543869.12	0.03954763	2.209071609	6217.265821	1639253.086	-18333.55425	561.1799493	104.8821198	0.682783185	6.231442993	4.080277243	65.43688593	0.348726084	0.281133197	0.992503358	0.952365072	-0.180598922	0.913696844	0.262516791	78.12250424	0.005971284	9.438055684	0.763925712	0.031541455	156.2450085	6.130620064	166.5155173	7.999996728	2028.045403	0.154235714	13.25082437	520.011788	220.9317329
n32	1	59.97119522	68.78569031	33481878.68	6.606309671	4.015487671	4.338359322	85.46793365	65.89200333	2.849746773	67.38189697	51.28728867	34.18064499	1.856435947	65.99305323	-1.12058284	33481878.68	0.016436585	13.32697158	23990.07156	51610020.12	-242107.819	3268.251733	695.4146883	0.64777365	16.3986832	5.3589486	420.2192645	0.199911312	0.128517547	0.99429816	0.957234446	-0.232556378	0.971765519	0.133037426	152.7953438	0.000965617	11.21466397	0.822928543	0.005213108	305.5906876	7.281553757	990.9166054	8.228961977	2461.521332	0.320177072	2.077996602	126.3644641	1332.795793
n33	0	71.29431915	86.56872559	10394818.16	7.309618916	9.453620911	3.062618814	87.8484726	80.59998433	5.115930633	82.64691925	56.88683701	30.96163559	3.896937834	80.83014509	-0.942872329	10394818.16	0.008837818	37.15488074	65203.76457	401131784.6	-1189200.175	9813.693038	1908.44257	0.673433968	29.97604168	6.176599515	994.4033566	0.137812726	0.082004296	0.981747594	0.919270848	-0.470783509	0.999330622	0.086048056	251.4468324	0.000743658	10.7685623	0.999999999	0.00436851	502.8936649	7.866421944	2930.533902	8.229164475	772.9497172	0.485826346	1.317073845	14.06096794	3715.221708
n34	1	114.4759659	127.4372406	19479432.4	7.129067344	8.011894226	2.440258736	128.1484833	121.9806575	4.201556207	123.0442963	106.5602951	21.58818817	3.25600844	122.0816401	-0.688012975	19479432.4	0.009187771	24.64605908	28871.53903	113482753.7	-396675.9156	6426.245779	1470.293808	0.626700495	27.03234993	6.061445414	726.4824122	0.133190197	0.07703486	0.972182691	0.899106043	-0.472125125	0.999251087	0.079696025	166.224204	0.000873009	10.5389663	0.896569249	0.005454598	332.448408	7.740913434	1974.134897	7.947971187	669.0734507	0.511915417	1.426544959	12.00841622	2465.65483
n35	0	113.7228897	126.6004944	5157415.528	7.00206492	7.530761719	2.235313132	129.6964722	120.7752324	4.080748786	121.287117	108.6521759	21.04429626	3.088532774	120.8728352	-0.376944909	5157415.528	0.008947989	23.58552238	18746.21663	79431713.7	-200290.8264	5505.152951	2816.873648	0.324359014	41.37064635	6.263856913	1028.857006	0.065772764	0.023908398	0.946488153	0.849329155	-0.698876541	0.999966112	0.024239818	134.4316996	0.002041807	8.956501651	0.977795115	0.004235698	268.8633992	7.201068447	2080.50665	7.193356103	276.3994334	0.783001228	0.145816113	3.158640227	2359.507259
n36	0	71.50892639	78.85752106	365213062.1	5.977114308	1.641311646	8.59092843	87.5490036	76.72269921	2.416580296	78.07416534	51.25365829	36.29534531	1.056039578	76.80557574	-2.311459567	365213062.1	0.032455366	12.72389045	68199.1779	111027155.8	-452702.4141	3156.516828	484.6632708	0.73057382	10.80608502	4.504714933	365.4270608	0.308832075	0.235307113	0.99649341	0.973397727	-0.202853712	0.944939815	0.233697813	259.8670075	0.00328247	10.31721045	0.921911877	0.012500462	519.7340151	6.745858703	910.2950246	8.379352854	10111.74256	0.163329713	5.680958511	2009.311678	1271.902326
n37	0	114.9885101	129.1737823	58394977.31	7.588692743	7.992286682	2.851442523	138.8816833	123.9049729	4.811681245	125.3240891	106.284874	32.59680939	3.415631685	124.0457408	-0.436454609	58394977.31	0.007235857	34.90348824	37058.83447	298157508.8	-362058.9949	9635.555941	2066.298609	0.645020084	31.48253112	6.316552244	1043.787758	0.127095308	0.072714094	0.982123137	0.919083212	-0.398290889	0.998607913	0.073921778	187.5214628	0.000394263	11.86463066	0.785735293	0.002755925	375.0429257	8.287678108	2925.463638	8.608153905	1935.735705	0.510075285	1.352167907	27.46007905	3490.502193
n38	0	116.6013107	129.319931	59055263.98	7.197928498	7.028701782	3.304166793	135.6374054	124.7031675	4.269737081	126.7260056	105.6398697	29.99753571	3.073934499	124.8108714	-1.032772333	59055263.98	0.010583104	26.87363163	41565.698	233633347.1	-813046.7678	7394.23092	1321.917314	0.69512127	24.420585	5.959635702	714.5609434	0.153499388	0.092689004	0.98633688	0.930676351	-0.350733361	0.996174993	0.093162711	200.1158968	0.000640448	11.51005263	0.861870261	0.006904041	400.2317936	7.878251834	2179.037059	8.412900573	1635.64996	0.43145607	1.92432618	40.12054867	2687.42065
n39	0	108.4189377	124.0687561	40937401.19	7.76771965	7.657531738	2.761208273	132.3539581	115.5712556	4.713051728	114.9885101	101.0543137	31.29964447	3.30422727	115.7210632	0.392514727	40937401.19	0.005464488	34.64935671	25155.81212	385305712.6	579871.8887	11588.58691	1821.687767	0.728195441	33.19235119	6.366545292	678.2273992	0.077590341	0.031445911	0.982602058	0.909404712	-0.438658611	0.999432996	0.03270053	150.7107146	0.000246432	12.07240519	0.800253469	0.00093986	301.4214291	8.567856167	3352.568669	8.380523108	2087.141969	0.682741894	0.235535511	16.70493948	3465.788335
n40	1	41.49569702	49.4030838	496289.1545	6.434728409	5.270788193	1.82856579	50.00614929	45.47160493	2.593614624	45.6158371	38.21019745	11.79595184	2.103819942	45.56888916	-0.139332176	496289.1545	0.012937449	8.856804417	6996.123334	11092500.54	-35314.83873	2218.049106	970.318136	0.396463408	24.43634111	5.578389545	358.4628476	0.108312059	0.054175774	0.941762324	0.843809391	-0.674174954	0.999892471	0.063543648	81.75438592	0.00324041	8.313097121	0.949288427	0.008105366	163.5087718	6.566667926	797.0918104	6.694519398	162.7824268	0.68109802	0.471350291	3.092050209	884.3740831
n41	0	108.0246124	126.3076324	22472418.49	7.82138669	10.93006706	3.607759146	128.8178864	117.3994209	6.004283819	118.1911392	90.57834625	38.2395401	4.433037679	117.6337371	-0.825917366	22472418.49	0.005190765	55.07209321	83200.22622	1519040364	-2755858.052	18324.75929	2662.615152	0.746119578	39.21153488	6.578087285	1074.028049	0.084454217	0.040244923	0.982930283	0.912690591	-0.549906803	0.999895275	0.041242493	281.5678	0.000462424	11.17077278	0.941227357	0.002176441	563.1355999	8.464980911	5246.84361	8.368972757	1052.979064	0.648386123	0.536058567	8.429802956	5508.472832
n42	0	27.04896736	27.48954201	10278218.96	2.913155577	0.231882095	10.1260798	28.06924629	27.26860939	0.140699594	27.26925468	25.07797623	2.991270065	0.094568568	27.26926851	-0.784525852	10278218.96	0.162159673	0.035947105	541.9064772	586.361813	0.359579034	10.97839556	2.089145725	0.678501262	1.046692991	1.814500004	0.96358631	0.604080827	0.569635611	0.997855005	0.968229845	-0.179179829	0.781604497	0.49420578	23.2310927	0.039448204	5.217332312	0.701185152	0.076541456	46.46218539	3.744369096	3.266885321	6.680280903	1063.179135	0.076919341	13.8348069	2241.371003	3.702477843
n43	0	58.20000076	64.41000366	78498741.4	6.198301939	2.099998474	7.132968129	67.88999939	62.231809	2.013221677	63.20999908	44.90999985	22.97999954	1.043612586	62.29678146	-1.990047097	78498741.4	0.021988076	8.090928669	31780.63854	32410098.76	-185530.61	2029.839141	356.5179523	0.697999778	10.62739719	4.730619841	240.8750324	0.257048876	0.178572783	0.993674622	0.959297137	-0.188343358	0.941592918	0.18191959	177.0933984	0.001471899	10.87496769	0.771791369	0.006787329	354.1867967	6.95825073	596.5892733	8.352498533	4462.857715	0.220638637	3.440721128	444.7528057	809.2803016
n44	0	64.48275757	71.60585785	50356198.15	6.25869848	2.351646423	5.908284802	74.94586945	69.2341446	2.23419175	70.37890625	53.64474869	21.30112076	1.224011699	69.30143851	-1.818528156	50356198.15	0.02057991	9.322601253	26340.69178	32893915.77	-198073.753	2223.721276	488.4113652	0.636494818	12.35751177	4.875248075	332.4032959	0.252583941	0.176446073	0.990227226	0.950657816	-0.213008552	0.95713345	0.179855441	160.9550493	0.001386484	10.75339532	0.781128508	0.005162868	321.9100986	6.981956568	678.0331602	8.32973725	2429.425942	0.231704906	3.415698472	215.7803529	931.7893385
n45	1	114.9278107	127.7719421	30568698.16	7.090447707	7.321578979	2.699987703	129.1107483	122.886326	4.171220943	124.8014755	106.7276459	22.38310242	3.140641291	122.9858976	-0.894161419	30568698.16	0.009873811	24.48187648	30744.57619	109994156.9	-445767.8563	5956.062918	1745.748578	0.547023935	28.23969545	6.115867272	927.8873352	0.141285025	0.08323423	0.969896501	0.900035461	-0.392575074	0.997658835	0.085093056	172.3103582	0.000638314	11.02970443	0.753368131	0.003878515	344.6207163	7.756347015	1925.452874	8.181069124	913.9104404	0.452207046	1.35640838	19.95497279	2448.622256
n46	1	109.8654633	125.429039	30319035.05	7.735672773	9.287940979	2.31897726	131.5791626	118.1649676	4.928355296	118.7141113	101.3724365	30.20672607	3.717687441	118.3119089	-0.290569747	30319035.05	0.005389683	34.74820738	33562.55546	283180403.1	-417250.9616	10683.94018	1803.768138	0.711120857	32.99652962	6.359961001	684.1766097	0.080460709	0.034118936	0.981541074	0.90710002	-0.481916001	0.999680224	0.033940434	177.0350295	0.000343383	11.5874919	0.807240765	0.001349226	354.0700589	8.446990345	3121.92708	8.370333458	1400.061865	0.646381286	0.291420586	11.67405355	3474.815113
n47	0	114.3064484	128.6298065	4104604.678	6.955141389	9.174396515	2.04345701	130.1780396	121.3892069	4.620402405	121.5580902	108.3770905	21.8009491	3.632589123	121.5103495	-0.184009461	4104604.678	0.009161017	29.42548446	22426.92716	138946089.7	-228013.4872	7838.741286	2911.755831	0.461987032	42.7292255	6.222401526	1033.231197	0.068351875	0.028445401	0.947583127	0.849197135	-0.741447759	0.999979568	0.027038499	145.575826	0.002634666	8.584689923	0.994508952	0.005110051	291.1516519	7.078714055	2687.624279	7.161918165	196.1870504	0.705708814	0.251436261	2.54676259	2941.378927
n48	0	40.85995483	52.56401749	2067128.296	7.120440759	5.22968483	4.513915806	64.74380493	45.60331798	3.666253094	44.31382751	38.5465126	26.19729233	2.359766192	45.85713913	1.318105757	2067128.296	0.008791366	23.21459779	7747.960625	294902135.3	949799.1408	8469.840267	1032.706631	0.783467577	23.37056739	5.82471997	459.375053	0.107713565	0.048790005	0.986006682	0.923290034	-0.539208035	0.99976666	0.051863237	76.73230962	0.000780632	10.40254966	0.870931665	0.002518219	153.4646192	7.851470111	2375.636725	7.839324715	572.7904374	0.582696274	0.328715322	8.641912513	2322.34726
n49	0	110.6520096	126.1402817	12512584.74	7.584377778	8.744056702	2.392878031	131.9557037	118.4960982	4.775280933	118.7768631	102.5857239	29.36997986	3.527934503	118.6376773	-0.113768156	12512584.74	0.006034257	33.57318335	31753.25303	257732164.4	-197296.0304	9971.077134	2278.364774	0.628931859	37.84255744	6.43792293	809.5078955	0.069667228	0.027520835	0.975639762	0.892665258	-0.627168375	0.999958653	0.028799917	172.7079936	0.000808184	10.30277648	0.923518173	0.001970771	345.4159872	8.078257967	3062.360477	7.904416081	644.6355456	0.725124348	0.165717474	5.364454443	3356.315416
n50	0	89.69975281	99.9499588	31476597.11	7.286554474	5.104179382	7.987409268	128.9852295	94.49144659	3.384262499	93.8835144	85.34864807	43.63658142	2.173578544	94.60360879	1.261409574	31476597.11	0.008012506	21.20931762	9938.641435	357072554.9	584081.8922	7168.77034	918.5946921	0.774776707	19.95096913	5.690899158	509.4255361	0.137186563	0.072702187	0.995424777	0.958428456	-0.390986659	0.998277196	0.074865102	91.51629866	0.000351689	11.67920998	0.983502811	0.001519875	183.0325973	8.13215733	2021.841258	8.317046896	1817.923514	0.51689608	0.725189459	28.17998294	2120.93526
[truncated: 803 more columns]
